# Supplementary material for: GWAS for primary angle-closure glaucoma identifies loci related to ocular biometry and morphology
Source: Nat Commun. 2025 Nov 14;16:10003. doi: 10.1038/s41467-025-64949-z (PMC12618631; doi:10.1038/s41467-025-64949-z)
Supplement: Supplementary file 3 — Supplementary Data 1 [file 41467_2025_64949_MOESM3_ESM.xlsx]

## Sheet: Supplementary Data 1
rsid	chromosome	nearest_gene	alleles	freq	odds_ratio	p	iris_colour	refraction	glaucoma
rs6680922	1:42331212	HIVEP3	T:C	0.6817	0.943461	6.89077e-15	X	XX
rs310171	1:61335938	NFIA	T:C	0.6766	1.05688	1.06772e-13		X	X
rs12568187	1:91193691	BARHL2	T:C	0.5898	1.04962	8.47952e-12	X	XX
rs77272443	1:113437506	SLC16A1	C:T	0.2515	0.954213	5.67544e-09	X	XX
rs34536198	1:158038598	SMIM42	G:A	0.2736	0.954472	2.42589e-09		XX	X
rs1556867	1:164213686	PBX1	C:T	0.2336	0.937162	2.95562e-15		XX
rs2808514	1:200343081	ZNF281	A:G	0.5844	1.07565	6.25252e-25		XX	X
rs2017760	1:207455421	CD55	T:G	0.2937	0.930996	9.27377e-21		XX
rs2745939	1:208142081	CD34	C:A	0.6581	1.05117	1.08725e-11		X	X
rs11118367	1:219790221	ZC3H11B	C:T	0.442	0.943469	1.11274e-16		XX	X
rs300751	2:209063	ACP1	A:C	0.5213	0.951033	6.1885e-13		X
rs780093	2:27742603	C2orf16	T:C	0.3739	0.959322	7.68913e-09	XX	X
rs75120545	2:44271496	LRPPRC	C:T	0.0372	0.901403	1.82218e-08		XX	X
rs9309272	2:56095366	EFEMP1	G:T	0.1168	0.928897	1.06633e-11		XX
rs62168236	2:146817479	ZEB2	G:A	0.431	1.07553	4.36603e-25		XX	X
rs7599290	2:157403637	GPD2	G:A	0.6838	1.05707	1.19717e-13		XX
rs62183804	2:172875088	METAP1D	C:A	0.2347	1.07237	1.96137e-17		XX
rs17400325	2:178565913	TTC30A	T:C	0.9628	1.15821	1.48714e-15	X	XX	X
rs2573088	2:178836629	PDE11A	T:C	0.5811	1.06139	3.4871e-17		XX	X
rs2853389	2:233291956	ALPG	A:G	0.9086	0.907765	3.09564e-15		XX
rs1550094	2:233385396	PRSS56	G:A	0.7123	1.11818	2.17384e-46		XX	X
rs320067	3:8194599	LMCD1	G:A	0.58	1.06822	7.85745e-21		XX	X
rs13073161	3:16007825	ANKRD28	T:C	0.4771	0.960637	8.65617e-09		X
rs826246	3:24261768	NKIRAS1	T:G	0.3871	0.949933	6.69227e-13		XX
rs12492279	3:41289031	CTNNB1	T:C	0.5522	1.04742	3.94616e-11		XX
rs893363	3:53847062	CHDH	G:A	0.6022	0.960045	1.6268e-08	X	X
rs11128102	3:68918580	TAFA4	T:C	0.8211	1.05922	3.6869e-10		X	X
rs75248891	3:127348609	PODXL2	G:A	0.2269	1.05783	1.4443e-11	X	X	X
rs6767899	3:141125439	RASA2	T:C	0.6478	0.942214	3.41175e-16	XX	XX
rs13127970	4:80502390	GK2	G:A	0.7335	1.06147	3.72898e-14		XX
rs6534642	4:80829121	ANTXR2	T:C	0.2133	1.0832	5.6618e-21	X	XX
rs1353386	4:81947080	BMP3	A:C	0.1673	0.910727	1.18863e-23	X	XX	X
rs10016521	4:82410038	PRKG2	G:A	0.4618	0.950217	2.73746e-13		XX	X
rs10011267	4:89759734	NAP1L5	C:T	0.2359	1.04965	3.66198e-09		XX	X
rs11758482	6:2438231	GMDS	A:G	0.7811	1.05388	4.75698e-10		X	X
rs6918142	6:8190292	EEF1E1	A:G	0.6261	1.04028	4.14932e-08		X
rs9366426	6:22064639	PRL	T:C	0.416	1.04531	3.55916e-10		XX
rs1150687	6:28162469	ZSCAN9	T:C	0.6378	1.05323	8.53673e-13		XX	X
rs2207136	6:50809720	TFAP2B	T:C	0.5581	0.953374	9.44586e-12		XX	X
rs7744813	6:73643289	KCNQ5	C:A	0.6003	0.876827	3.37653e-76		XX	X
rs1064583	6:116446576	NT5DC1	A:G	0.6148	1.04325	3.27147e-09	X	XX
rs12193446	6:129820038	LAMA2	A:G	0.8988	0.767613	3.88054e-116		XX	X
rs6899976	6:130358428	L3MBTL3	G:A	0.7127	0.954735	1.8071e-09	X	X
rs4869965	6:151301241	MTHFD1L	G:A	0.2935	0.95251	1.91608e-10		X
rs4721135	7:1912222	ELFN1	A:G	0.615	0.958747	6.40983e-09		X	X
rs6954078	7:82435878	PCLO	G:T	0.4968	0.960549	7.72343e-09		X
rs73154812	7:151107495	WDR86	C:T	0.13	0.936581	4.3676e-10		X
rs62485858	7:158893020	VIPR2	G:T	0.1875	0.944096	1.19143e-09		XX
rs117327683	7:158919762	VIPR2	G:A	0.0256	0.850777	5.32655e-13		X
rs7829127	8:40726394	ZMAT4	A:G	0.7858	0.920023	9.04709e-23		XX
rs1996261	8:52867716	PXDNL	G:A	0.0183	1.16851	2.14431e-09
rs10089517	8:60178721	TOX	C:A	0.3469	1.11246	5.46398e-48		XX	X
rs10106461	8:71405288	NCOA2	C:T	0.6473	0.958192	4.7682e-09	X	XX	X
rs7047314	9:18358128	ADAMTSL1	A:G	0.469	1.06068	3.07607e-17		XX
rs11145746	9:71834380	TJP2	G:A	0.205	0.937727	9.52403e-14		XX
rs7042950	9:77149837	RORB	A:G	0.7808	1.06587	3.66152e-14		XX	X
rs10760673	9:101878622	TGFBR1	G:A	0.1852	0.946269	7.46963e-10		X
rs56036047	10:49405013	FRMPD2	T:C	0.7237	1.0615	1.8594e-14		XX
rs1593678	10:60291548	BICC1	A:G	0.4608	0.960615	9.0854e-09	X	XX	XX
rs7895108	10:79061458	KCNMA1	G:T	0.3445	0.938494	4.91639e-18		XX
rs736141	10:86016490	LRIT1	T:C	0.6153	1.07553	2.36757e-24		XX
rs12778014	10:94950273	CYP26A1	G:A	0.3354	1.04587	1.20265e-09		X	XX
rs7077039	10:114789077	TCF7L2	T:C	0.5518	1.05591	7.77583e-15		XX	X
rs1254702	10:126808877	CTBP2	A:C	0.1546	0.943943	2.09609e-09		X
rs1550871	11:18750886	IGSF22	G:A	0.4881	1.04372	8.07611e-10		X	X
rs7943861	11:30054361	KCNA4	A:G	0.2447	1.06776	5.82331e-16		XX
rs11606250	11:40149300	LRRC4C	G:A	0.152	0.86456	9.6975e-51		XX
rs198444	11:61505168	MYRF	G:A	0.4403	0.959279	3.1862e-09	X	XX
rs2155413	11:84634790	DLG2	C:A	0.4284	0.940599	3.2139e-18		XX
rs11226856	11:105699048	MSANTD4	A:G	0.6522	1.04566	1.00913e-09		XX
rs3819132	11:117671489	DSCAML1	A:G	0.4488	1.04496	3.34479e-10		XX
rs1793638	11:131931753	NTM	A:G	0.6074	0.956072	3.17703e-10		X
rs5442	12:6954864	CDCA3	G:A	0.0746	0.874631	2.75893e-23		XX	X
rs10842970	12:9302940	A2M	G:A	0.328	0.939846	6.42075e-17		XX	X
rs12826869	12:14095303	GRIN2B	T:C	0.7724	1.05539	8.75273e-11		X
rs144123164	12:22556479	ST8SIA1	G:A	0.0861	0.919943	1.99635e-11		X
rs10880855	12:46144855	ARID2	C:T	0.4999	0.956166	1.25476e-10		X	X
rs3138142	12:56115585	RDH5	C:T	0.2196	1.14617	9.87131e-59		XX
rs10879201	12:71237202	PTPRR	C:T	0.2562	1.05082	5.33972e-10			X
rs2281827	13:29001721	FLT1	C:T	0.2242	1.05653	4.65055e-11		XX
rs45502300	13:36246512	MAB21L1	A:G	0.9761	1.14963	9.3423e-10		XX
rs942871	13:50124621	RCBTB1	G:A	0.6671	0.94134	5.13853e-16		XX
rs9547035	13:85573496	SLITRK6	T:G	0.7445	1.06249	3.12069e-14		XX
rs319522	13:93879087	GPC6	G:A	0.482	0.960614	8.35767e-09	X	X	X
rs724154	13:100673616	ZIC2	G:A	0.4319	0.924292	4.06383e-29		XX
rs4278611	13:101210209	GGACT	G:A	0.5076	1.0531	1.15437e-13		XX
rs17522122	14:33302882	NPAS3	G:T	0.4652	1.04697	4.83616e-11		XX
rs34512536	14:42262452	LRFN5	G:A	0.1851	0.935961	1.55558e-13		X
rs2855532	14:54419965	BMP4	G:A	0.4562	1.06852	2.7005e-21		XX
rs12879025	14:54563802	BMP4	G:A	0.5869	0.947914	4.11278e-14		XX
rs35876175	14:61095537	SIX1	A:G	0.7931	1.04982	1.60186e-08		X	X
rs34145809	14:92581825	NDUFB1	G:A	0.1713	1.06128	1.27707e-10	X	X
rs12912427	15:28495956	HERC2	A:G	0.194	1.08713	2.88112e-12	XX	X	X
rs634990	15:35006073	GJD2	T:C	0.5529	1.1449	4.92687e-83		XX
rs11855195	15:48760897	DUT	G:A	0.1582	1.0589	2.06904e-09		XX
rs12899503	15:63574572	APH1B	T:C	0.7886	0.947801	3.27074e-10		XX
rs4886778	15:74225388	LOXL1	C:A	0.491	0.958678	1.45725e-09		X	XX
rs1007366	15:79379541	RASGRF1	G:A	0.4171	0.931476	9.87062e-24		XX
rs11248868	16:1373593	BAIAP3	G:T	0.8779	0.940502	1.28406e-08		XX
rs12051446	16:7409031	TMEM114	C:T	0.5397	0.953459	8.9455e-12		XX	X
rs7188859	16:7460426	TMEM114	T:C	0.6582	1.11893	6.73553e-53		XX	X
rs7500790	16:10172432	GRIN2A	C:A	0.4447	1.04218	3.71047e-09	X	X
rs2969180	17:11407901	DNAH9	G:A	0.3293	0.934282	4.8926e-20		XX	X
rs4792454	17:14144046	CDRT15	A:C	0.5778	1.04294	2.48888e-09		XX	X
rs62070229	17:31227593	MYO1D	A:G	0.8139	1.06815	1.80974e-13		XX
rs9972882	17:37807698	TCAP	A:C	0.2483	0.950046	2.11906e-10	X	X
rs4794029	17:47280301	ABI3	T:C	0.3428	1.04923	6.12017e-11		XX	X
rs1963456	17:54715143	NOG	T:C	0.3803	1.05	1.0762e-11		XX
rs7226008	17:56644633	SEPTIN4	T:C	0.8188	1.06146	4.20748e-11		XX
rs112546221	17:58878665	BCAS3	G:T	0.0863	1.07023	4.60584e-08		X	X
rs8081714	17:66001130	C17orf58	A:G	0.2452	1.05369	1.1416e-10	X	X
rs4793501	17:68718734	KCNJ2	C:T	0.5579	0.961394	2.01884e-08		XX
rs9747347	17:79606820	TSPAN10	T:C	0.3723	0.929497	3.30084e-24	XX	XX	X
rs11661806	18:42885818	SLC14A2	A:C	0.8562	0.929417	1.68448e-13		XX
rs17713847	18:47376162	ACAA2	G:A	0.1338	0.89855	1.47571e-25		XX
rs7257875	19:19372150	HAPLN4	C:T	0.1479	0.940492	3.96211e-10		X
rs77128495	19:48533700	CABP5	C:T	0.0977	1.08414	6.5223e-12		X
rs235770	20:6761765	BMP2	T:C	0.3985	0.95288	1.23951e-11		XX	X
rs2229741	21:16340289	NRIP1	C:T	0.43	0.959917	6.04509e-09		XX
rs965098	21:16557626	NRIP1	G:A	0.4208	0.95926	3.68927e-09		X
rs11701227	21:39906783	ERG	C:T	0.4795	1.04461	3.81079e-10		X
rs2150458	21:47377296	COL6A1	G:A	0.4475	1.05224	3.52639e-13		XX
rs2008065	22:41865739	PHF5A	A:G	0.8534	1.06598	1.72224e-10		XX
rs9723267	22:46365557	WNT7B	G:T	0.3138	0.95811	2.79548e-08	X	XX	X
