# Supplementary material for: GWAS for primary angle-closure glaucoma identifies loci related to ocular biometry and morphology
Source: Nat Commun. 2025 Nov 14;16:10003. doi: 10.1038/s41467-025-64949-z (PMC12618631; doi:10.1038/s41467-025-64949-z)
Supplement: Supplementary file 6 — Source data [file 41467_2025_64949_MOESM6_ESM.zip]

Archive with 20 entries (20 files):
- Table1_EuroLead.tsv
- Table2_LitComp.tsv
- Fig2_METAL_regenie1Euro.tsv
- Fig2_METAL_regenie1Asian.tsv
- STable1_Overview1.tsv
- STable2_AllRepl.tsv
- STable3_MultiAncestry.tsv
- STable4_MultiAncestry2.tsv
- STable5_LDSC.tsv
- STable6_MRTables.tsv
- STable7_LogiPRS_Model1.tsv
- STable7_LogiPRS_Model2.tsv
- STable7_LogiPRS_Model3.tsv
- STable7_LogiPRS_Model4.tsv
- STable8_PRSTables.tsv
- STable9_DomRec.tsv
- SData1_MTAGLead.tsv
- SFig1_Data.tsv
- SFig4_LitCompB2_Euro.tsv
- SFig6_GeneticCorrelations.tsv
