# Supplementary material for: GWAS for primary angle-closure glaucoma identifies loci related to ocular biometry and morphology
Source: Nat Commun. 2025 Nov 14;16:10003. doi: 10.1038/s41467-025-64949-z (PMC12618631; doi:10.1038/s41467-025-64949-z)
Supplement: Supplementary file 6 — Source data [file 41467_2025_64949_MOESM6_ESM.zip › Table1_EuroLead.tsv]

rsid	chromosome	designation	nearest_gene	alleles	freq	info	odds_ratio	p	refraction	iris_colour
rs10215636	7:83571278	Intergenic	SEMA3A	C:T	0.62	0.99521	1.18	9.83 × 10-10		
rs10818834	9:126317324	Intron	DENND1A	C:T	0.71	0.989593	1.17	4.56 × 10-8	
rs111736202	8:58787896	Intergenic	FAM110B	A:G	0.98	0.982862	0.64	3.11 × 10-8
rs11984688	8:52647065	Intron	PXDNL	A:C	0.98	0.988946	0.52	1.02 × 10-15
rs12193446	6:129820038	Intron	LAMA2	G:A	0.9	1	0.78	1.28 × 10-9	
rs12913832	15:28365618	Intron	HERC2	G:A	0.18999999999999995	1	1.31	7.93 × 10-18		
rs142455016	7:28255376	Intron	JAZF1	T:C	0.99	0.848437	0.43	7.02 × 10-9
rs73199928	4:6875213	Intron	KIAA0232	A:G	0.98	0.914413	0.61	3.57 × 10-8
rs746970	9:4217822	Intron	GLIS3	G:A	0.66	0.995008	1.21	7.22 × 10-12	
rs7744813	6:73643289	Intron	KCNQ5	A:C	0.4	0.979617	1.16	1.73 × 10-8	
