# Supplementary material for: GWAS for primary angle-closure glaucoma identifies loci related to ocular biometry and morphology
Source: Nat Commun. 2025 Nov 14;16:10003. doi: 10.1038/s41467-025-64949-z (PMC12618631; doi:10.1038/s41467-025-64949-z)
Supplement: Supplementary file 6 — Source data [file 41467_2025_64949_MOESM6_ESM.zip › Table2_LitComp.tsv]

Asian_rsid	Asian_Coord	Asian_alleles_Orig	Asian_OR_Orig	Asian_P	Euro_rsid	Euro_Coord	Euro_alleles_Orig	Euro_OR_Orig	Euro_P	nearest_gene	R2	Group	Euro_MAF	Asian_MAF	Asian_OR	Asian_alleles	Euro_OR	Euro_alleles	Asian_Z	Asian_SE	Asian_CI95L	Asian_CI95H	Euro_Z	Euro_SE	Euro_CI95L	Euro_CI95H
rs1015213	8:52887541	A:G	1.44	1.75e-9	rs11984688	8:52647065	A:C	0.52	1.02e-15	PXDNL	0.1601	C	0.0219	0.0604	0.6944444444444444	G:A	0.52	A:C	6.1534411634495525	-0.05925840580939175	-0.24849663820150147	-0.4807895889743171	8.288224747914407	-0.07889825472833777	-0.4992858881391219	-0.808567046674206
rs10215636	7:83571278	T:C	1.013	0.8146	rs10215636	7:83571278	C:T	1.18	9.83e-10	SEMA3A	1	A	0.4026	0.0609	0.987166831194472	C:T	1.18	C:T	0.2497372141733184	-0.051719265425865905	0.08845353496815099	-0.11428598550124335	6.2515750813397934	0.02647563795108439	0.11362218809344793	0.21740668886169873
rs10504248	8:58789168	T:C	0.8002	0.0326	rs111736202	8:58787896	A:G	0.64	3.11e-8	FAM110B	0.3911	A	0.0209	0.0272	0.8002	T:C	0.64	A:G	2.133489434036645	-0.10447372225194435	-0.018125086945191465	-0.4276620781728133	5.641743804509675	-0.07910446097741695	-0.29124235911268226	-0.6013318461441567
rs11024102	11:17008605	G:A	1.2	4.1e-15	rs7123383	11:17002985	G:A	0.9063769498779158	5.165e-4	PLEKHA7	1	B	0.2545	0.3505	1.2	G:A	1.1032937235823292	A:G	8.103612403431558	0.022498800253174578	0.13822390829773243	0.22641920529017676	3.4897259090674133	0.02816840134767759	0.04308993335855185	0.153510066641448
rs12205363	6:129834629	T:C	0.8746	0.3327	rs12193446	6:129820038	G:A	0.78	1.2800000000000001e-9	LAMA2	0.596	A	0.0974	0.0086	0.8746	T:C	0.78	G:A	0.9788247843513856	-0.13688725719394593	0.13431038409681723	-0.4022876641034508	6.206824474031858	-0.04003035051788776	-0.1700018722834396	-0.3269208463135596
rs1258267	10:50895770	G:A	0.7986	5.06e-14	rs1153796	10:50901671	A:G	1.1397398105535637	0.006953	CHAT	0.3851	B	0.0885	0.1455	0.7986	G:A	0.877393235491447	G:A	7.760124962209485	-0.028980858613516885	-0.16809260147052305	-0.2816975672355092	2.699947678884135	-0.04844538322833665	-0.03584704887246011	-0.2257529511275398
rs12913832	15:28365618	A:G	1.1828	0.03488	rs12913832	15:28365618	G:A	1.31	7.93e-18	HERC2	1	A	0.3638	0.0358	0.8454514710855596	G:A	1.31	G:A	2.1062391073798326	-0.07970819096841952	-0.011656454698082908	-0.32411256329428745	8.905426080925492	0.030321641520491712	0.21059671983289646	0.32945755459322396
rs3739821	9:130702477	A:G	0.8596	7.08e-10	rs3739821	9:130702477	A:G	1.0046105962413399	0.8822	FAM102A	1	B	0.2376	0.3484	0.8596	A:G	1.0046105962413399	A:G	6.30681155851181	-0.02398805050859652	-0.10427153521693246	-0.19830469321063082	0.15991434333429322	0.028765399676399708	-0.05178018336574348	0.06098018336574338
rs3753841	1:103379918	G:A	1.18	1.18e-11	rs3753841	1:103379918	G:A	1.1400817837901505	6.296e-7	COL11A1	1	B	0.3877	0.3545	1.18	G:A	1.1400817837901505	G:A	6.963258046162724	0.023769683297717822	0.11892585921404639	0.21210301774110027	5.059802720471453	0.025910101093385055	0.08031620185696534	0.18188379814303476
rs3816415	7:37988311	A:G	1.28	1.28e-12	rs3816415	7:37988311	G:A	0.8410535052886866	5.354e-6	EPDR1	1	B	0.1352	0.1083	1.28	A:G	1.1889849976390694	A:G	7.297321242318189	0.03382886263797044	0.18055550716110375	0.3131646487019479	4.608096026335382	0.03756432136195283	0.09947393013057258	0.24672606986942763
rs6446548	4:6903159	A:G	0.9473	0.1709	rs73199928	4:6875213	A:G	0.61	3.57e-8	KIAA0232	0.0657	A	0.0129	0.2085	0.9473	A:G	0.61	A:G	1.3718511051591737	-0.03946452052780649	0.023211014133852494	-0.13148990633514895	5.616199504197027	-0.08801260023711566	-0.32179162535003347	-0.6668010182795268
rs6478623	9:126315123	T:G	1.087	0.03144	rs10818834	9:126317324	C:T	1.17	4.56e-8	DENND1A	0.9665	A	0.2823	0.2754	1.087	T:G	1.17	C:T	2.147992864552406	0.03883700431027994	0.0073010796909236675	0.15954213658722105	5.57062566309468	0.028184221720337882	0.10176267423780244	0.21224482338152695
rs736893	9:4217028	G:A	1.16	4.23e-8	rs746970	9:4217822	G:A	1.21	7.2199999999999995e-12	GLIS3	0.9644	C	0.332	0.2704	1.16	G:A	1.21	G:A	5.584647416847738	0.026576432501453976	0.09633019741542342	0.200509812821123	7.038355400607573	0.02708308244738462	0.13753751801177586	0.24370320120552355
rs7494379	14:53411391	T:C	0.8531	9.26e-9	rs7494379	14:53411391	C:T	1.129641132018723	1.675e-5	FERMT2	1	B	0.3181	0.3691	0.8531	T:C	0.8852368877653667	T:C	5.861922853442411	-0.027103479359880472	-0.10575568552212229	-0.21200132461285376	4.3514497186088255	-0.02801365243373924	-0.06699324122987114	-0.17680675877012897
rs849314	7:28282062	A:G	1.0241	0.7588	rs142455016	7:28255376	T:C	0.43	7.02e-9	JAZF1	0.0262	A	0.008	0.1435	1.0241	A:G	0.43	T:C	0.3239784847857704	0.0735054308158825	-0.12025646629987481	0.1678848224983846	5.911249168298513	-0.14277355703776845	-0.5641338985005029	-1.123806242088555
rs951762	6:73626639	A:C	1.1313	0.00178	rs7744813	6:73643289	A:C	1.16	1.73e-8	KCNQ5	0.8509	A	0.3877	0.359	1.1313	A:C	1.16	A:C	3.133380477862685	0.03937198652441799	0.04619832036242477	0.2005365075381433	5.749250459815011	0.025815539983110914	0.09782154675137583	0.1990184634851706
