# Supplementary material for: GWAS for primary angle-closure glaucoma identifies loci related to ocular biometry and morphology
Source: Nat Commun. 2025 Nov 14;16:10003. doi: 10.1038/s41467-025-64949-z (PMC12618631; doi:10.1038/s41467-025-64949-z)
Supplement: Supplementary file 6 — Source data [file 41467_2025_64949_MOESM6_ESM.zip › Fig2_METAL_regenie1Euro.tsv]

chr	pos	p	id
16	8600861	0.1251	rs7190157
11	11365135	0.4343	rs74693143
4	153353223	0.7322	rs59966554
5	162354888	0.7503	rs137987901
14	37270634	0.434	rs1408965
12	57960850	0.006958	rs117149568
4	152821064	0.8	rs41405648
3	101072103	0.08821	rs9874875
17	16529675	0.1788	rs9904901
11	55283456	0.1591	rs77405406
9	22457108	0.008637	rs62574787
1	108592618	0.8973	rs74852328
1	239810444	0.09741	rs180795688
11	70095787	0.2438	rs492374
5	26138706	0.7052	rs11953897
8	137890044	0.8929	rs28880997
3	45292753	0.001745	rs77409915
3	87520900	0.2119	rs6796548
9	120533351	0.6944	rs115555475
9	134290131	0.7491	rs113431650
6	69921825	0.2849	rs62406836
13	94458334	0.7727	rs201909929
17	46735520	0.2233	rs1161726199
8	82951193	0.7195	rs1507091
12	43699797	0.5782	rs78772546
6	44014897	0.3274	rs12164037
1	35097634	0.04528	rs2001361
12	98104089	0.0356	rs61941883
4	183761683	0.4755	rs6552608
1	209550052	0.08008	rs61145527
7	23735065	0.635	rs7783624
3	159315854	0.8979	rs7653840
7	109162957	0.4431	rs78188946
11	30990100	0.1315	rs163860
3	188561672	0.6249	rs73199032
11	30658442	0.1257	rs1422769615
5	22352298	0.7883	rs17271672
20	21362922	0.02231	rs16982707
10	53739654	0.4184	rs2454559
5	114419524	0.5828	rs115227173
2	192402380	0.4454	rs116778579
17	64064037	0.5209	rs1373075
11	129737916	0.3612	rs182884454
7	109817842	0.1208	rs74725517
18	9887857	0.006054	rs17732496
19	49443658	0.05512	rs11666814
11	128061723	0.2481	rs71479992
1	232184230	0.7824	rs77856141
12	19887350	0.3436	rs13377605
12	68383584	0.2411	rs55637283
4	95126853	0.8807	rs7654621
12	131428417	0.212	rs113399958
14	41215191	0.4966	rs12880627
12	19828257	0.5188	rs73348970
1	85446687	0.6304	rs11161497
12	87036724	0.4585	rs190224498
15	33167060	0.003132	rs12591087
11	1528086	0.9302	rs1021392693
16	56029720	0.2719	rs8053768
2	186417315	0.3295	rs35062319
9	76036880	0.2492	rs673326
3	182375832	0.5072	rs2700867
3	47791875	0.4479	rs7637372
13	80083796	0.5605	rs77093882
9	118615701	0.543	rs10118806
8	25465568	7.4e-4	rs7341650
17	9279254	0.5755	rs62067098
9	120377472	0.2673	rs10983717
4	65541444	0.8552	rs6551854
8	144201241	0.07977	rs13439638
12	83438396	0.00272	rs7961389
5	50317556	0.4796	rs114730575
4	165671652	0.7086	rs62352393
6	128872227	0.5812	rs6920943
22	27506536	0.06652	rs2342397
1	103384641	2.658e-4	rs2376261
13	103323416	0.2615	rs648934
8	127824800	0.5754	rs10505492
5	155501069	0.03833	rs114064656
14	44950886	0.05328	rs425050
6	151943977	0.842	rs10872676
1	167463906	0.6883	rs6670426
1	8309594	0.5018	rs150724452
3	74110741	0.616	rs6804942
19	38350569	0.9022	rs62110229
11	132728215	0.7794	rs11223250
2	89497614	0.408	rs2648099
7	109159386	0.9885	rs77592190
2	78036197	0.002927	rs4592877
21	33939011	0.5305	rs1134747
1	193758745	0.8144	rs61833277
2	182308836	0.7764	rs6731125
2	142089359	0.6133	rs111777093
2	189795303	0.042	rs371767379
4	38059828	0.6055	rs17425691
12	33654952	0.008814	rs7962269
10	68883155	0.5451	rs10997521
10	135256641	0.1168	rs138970745
22	45386475	0.3398	rs150903822
4	97820191	0.4082	rs56755305
1	162959836	0.5798	rs2841979
7	135035951	0.984	rs140900960
15	76219347	0.1044	rs72734555
4	122145760	0.4652	rs1394052411
19	12620140	0.8016	rs74181665
5	159564162	0.2861	rs7708497
4	40638785	0.8653	rs186172961
7	137143980	0.8305	rs13224598
7	75971666	0.2471	rs77350324
1	21152380	0.006057	rs10753507
2	77062219	0.1389	rs61433620
1	247752161	0.1574	rs10925085
3	24948515	9.558e-4	rs2363520
12	44706094	0.941	rs76571582
6	85045119	0.1843	rs146269356
5	162828689	0.7985	rs17061628
12	47667270	0.3644	rs1990819
2	126554226	0.1046	rs186068637
16	16902722	0.6645	rs74661541
3	191471340	0.9832	rs709104
8	17059631	0.194	rs1318634871
3	136862867	0.1988	rs7612877
8	26946387	3.713e-5	rs10102572
9	72055489	0.3851	rs62570245
1	206896750	0.00345	rs4240848
5	169441487	0.3868	rs11954511
2	55262159	0.3882	rs56013263
11	43019107	0.4092	rs74235660
8	43688603	0.4458	rs11986754
18	4733583	0.06818	rs76721404
4	103361697	0.03961	rs1038000
9	130989156	0.5278	rs74722857
9	18868775	0.961	rs1433831
8	2548582	0.655	rs7831080
3	39970356	0.2524	rs9880531
18	3232354	0.6279	rs9635852
12	1987044	0.07207	rs7297190
1	25313798	0.2631	rs138663244
4	5619130	0.2531	rs28713692
6	32650256	0.1671	rs9275123
1	181399880	0.875	rs4477226
3	183288713	0.738	rs9876487
1	109595534	0.5826	rs141568597
16	50180712	0.7391	rs12924597
16	25436775	0.752	rs34561820
19	9450570	0.008708	rs192888725
1	183889674	0.0622	rs7555062
9	85962538	0.6838	rs10746703
19	6691424	0.1972	rs421147
1	240538952	0.003907	rs9662927
16	84058085	0.2153	rs118184826
8	27808489	0.2908	rs2685416
13	35923326	0.738	rs151318906
5	91157847	0.5462	rs116259754
9	80889799	0.993	rs35167496
11	7931710	0.2912	rs2360839
3	144619026	0.4828	rs56075723
8	47822195	0.3851	rs10096636
1	168675971	0.4029	rs530022
7	88977455	0.4221	rs150466173
12	81889759	0.1299	rs2400951
22	37347610	0.5546	rs386821148
1	165853020	0.7724	rs10918302
17	58990779	1.002e-5	rs9900518
2	14663074	0.7603	rs1171715753
2	229317552	0.6917	rs11694614
1	22472506	0.008682	rs7519889
1	168856871	0.9106	rs1322498
1	194201265	0.8285	rs71642970
16	78926895	0.7702	rs8049189
5	60902046	0.5786	rs253497
11	80601076	0.7197	rs386755461
1	177835638	0.6945	rs34472009
12	109450137	0.3224	rs996314599
1	119065783	0.2004	rs6663341
8	90163947	0.002936	rs74586402
5	160360669	0.7798	rs2102785
1	199600630	0.8778	rs12403438
16	81986537	0.6836	rs11646832
10	128558931	0.7119	rs112474923
8	21972973	0.995	rs6994872
19	42354629	0.6454	rs2305809
9	11914114	0.008131	rs117351249
5	134588580	0.002415	rs4976250
6	149152410	0.3239	rs56245546
3	72136305	0.006679	rs35818370
10	127056914	0.6119	rs147477337
10	5988071	0.6762	rs17146857
7	112086758	0.7528	rs12537798
9	107955675	0.2088	rs72742543
22	27387031	0.6302	rs28574686
6	75087234	0.1153	rs145328010
21	18219698	0.2807	rs2824092
10	128292807	0.4297	rs137975029
11	116583513	4.729e-4	rs886022
9	78941229	0.5705	rs2997538
3	68178169	0.3488	rs7643018
11	92696014	0.008912	rs1288407854
3	63511089	0.9209	rs6767426
8	134418629	0.7493	rs1262597234
10	27887685	0.02046	rs4747599
3	182100826	0.03534	rs140533221
19	43425050	0.7266	rs2041106
16	20327749	0.8302	rs73541245
10	88152708	0.5309	rs78625871
5	67012612	0.1745	rs7720461
6	125615208	0.3119	rs11753452
3	148300038	0.0642	rs13068739
4	184647795	0.7174	rs36024855
14	88062158	0.9531	rs112050430
4	26425851	0.7477	rs16878322
7	122570087	0.1298	rs10265450
17	28871670	0.2129	rs139707565
5	20414003	3.07e-5	rs4555812
8	91648780	0.2794	rs13279263
7	147520219	0.3238	rs2110306
3	113226167	0.1052	rs6783691
9	139339017	0.6278	rs7864414
11	77741927	0.04373	rs731639
18	6349464	0.3323	rs341193
6	158052615	0.6994	rs147219223
3	97971936	0.4262	rs9835305
1	17747977	0.9759	rs113446968
4	178652519	0.7445	rs6856754
2	139072713	2.884e-4	rs62164254
20	38151973	0.2199	rs6093192
1	222224136	0.9739	rs4378208
16	26190010	0.3337	rs62036821
8	136210712	0.2994	rs1564468
6	88119693	4.034e-4	rs6454616
5	7584031	0.9784	rs11134244
7	54932994	0.1799	rs4540365
7	76991935	0.007376	rs1527263
1	18488048	0.7071	rs61495805
5	3573292	0.002983	rs6882090
10	14234352	0.7249	rs7068441
2	52874843	0.4609	rs1813269
3	57825972	0.01242	rs1457486084
7	79216706	0.309	rs11982118
17	31290514	0.7918	rs4794934
14	53042266	0.3857	rs1330375406
13	31670315	0.9222	rs4943091
8	61225103	0.009415	rs2170168
12	84650301	0.3932	rs1905144
9	127245682	0.1394	rs915032
1	88743707	0.8968	rs12072283
6	31348987	0.8684	rs115999992
14	84855253	0.899	rs7156961
1	87440598	0.6901	rs10873806
3	108019199	0.8743	rs17830546
4	45349070	0.1653	rs4356942
4	12105317	0.1305	rs62296387
7	2623039	0.1934	rs2969053
15	95084221	0.7804	rs12440933
4	95051911	0.6438	rs11943524
17	76000573	0.001648	rs8074332
4	117542757	0.4698	rs72671370
8	58631084	0.4946	rs56348126
7	97590051	0.5753	rs2394814
3	188025721	4.893e-5	rs4686480
13	96039491	0.001102	rs11620587
6	164482601	0.6362	rs9356182
5	16141996	0.7117	rs344702
3	73527288	0.7211	rs17703851
1	240898597	0.4001	rs72754834
15	102232470	0.61	rs71154342
4	145190644	0.8071	rs11725863
11	119904782	0.8053	rs879449278
3	27656822	0.337	rs2643809
13	64430232	0.5714	rs75204079
17	71574450	0.08224	rs9894362
22	46762360	0.6045	rs56325154
2	223442615	0.3064	rs17565005
11	27303598	0.4295	rs80038703
14	21615355	0.08586	rs12883729
8	75623894	0.9683	rs269191
9	87251691	0.1495	rs1269350609
12	124529057	0.8039	rs11057425
2	66320496	0.6778	rs35056803
6	115604590	0.1918	rs79786216
2	219339238	0.002817	rs113268774
10	36369805	0.1223	rs72793306
7	126287	0.1504	rs1554256267
6	31334993	0.1682	rs9266384
5	14388347	0.2796	rs30797
3	68341414	0.7921	rs7618050
7	150528926	0.2493	rs9648660
21	40070411	0.2144	rs77808533
2	173965366	0.9432	rs3754746
2	100306378	0.1386	rs6715849
9	1535714	0.03907	rs75595775
13	30638794	0.09664	rs112398361
7	106471679	0.5072	rs112633593
21	23213014	0.6743	rs1015015
7	10003732	0.6789	rs2906450
17	31409967	0.002309	rs72817094
13	62634077	0.00422	rs9598419
3	146878421	0.8343	rs6774611
18	70649437	0.9128	rs9951195
8	113109756	0.0926	rs10098492
1	111137586	0.511	rs78511612
16	68730415	0.6468	rs11075695
10	132367515	0.3666	rs60808734
14	40493226	0.4599	rs112051802
8	88595767	0.3621	rs72670859
17	16295243	0.003047	rs28461527
2	33284967	0.5271	rs17396842
16	76038190	0.7619	rs1498063
6	4652192	0.431	rs144582036
3	101070198	0.04663	rs80222852
10	119151742	0.01211	rs10787772
20	40049579	0.8809	rs55864139
8	119348430	0.7549	rs10505333
1	105188590	0.0872	rs1476477773
8	62489538	0.4018	rs7826255
14	66900835	0.135	rs7359130
11	134873635	0.6567	rs1268100505
16	5187136	0.9377	rs77850024
16	15528953	0.7422	rs40606
7	69564376	0.007852	rs12669794
13	60298467	0.04931	rs75970961
21	45688215	0.9086	rs2838541
19	23350527	0.6612	rs73031454
5	55572775	0.06011	rs80300484
2	124593559	0.2352	rs74880163
7	131406271	0.4995	rs34570931
1	161542264	0.1552	rs332406
11	65931919	0.522	rs7127808
12	107588082	0.2436	rs11113214
9	96673758	0.3326	rs58723578
5	150921805	0.1777	rs6579879
12	53080583	0.7276	rs17118035
7	138647995	0.9089	rs6954036
21	28598653	0.4938	rs1477699
10	81770809	0.5542	rs150638515
2	104285359	0.5921	rs264931
16	17343317	0.8022	rs4780707
10	91929366	0.8594	rs141345070
7	16823328	0.1014	rs79521643
5	144588121	0.9954	rs4512177
4	47305752	0.01496	rs80097816
7	7542762	0.3682	rs17168311
17	42912928	0.8303	rs118035350
20	11315971	0.4003	rs6040547
4	160665397	0.4474	rs1329265057
4	32733479	0.7224	rs73212961
11	123556793	0.8871	rs61904933
6	63316863	0.004066	rs1041662
4	32828736	0.5235	rs36130332
22	40579805	0.9895	rs6001828
7	5327564	0.00273	rs746533860
11	124247075	0.404	rs535252
5	29891662	0.007692	rs148810361
21	42410744	0.8099	rs2837906
19	31483650	0.6131	rs276773
3	78330515	0.359	rs58383444
18	69362197	0.3479	rs12326828
10	114222454	0.6222	rs9971308
4	189296868	0.1047	rs200664768
21	37688994	0.5714	rs149584833
18	27333716	0.001994	rs1225787029
7	133760757	0.8964	rs7357145
2	53604222	0.7012	rs192070152
3	47673967	0.4622	rs112973459
15	32408231	0.1711	rs13329490
16	27911879	0.5944	rs896817816
8	33291854	0.1029	rs16880968
13	48523996	0.1794	rs114659630
7	49578222	0.03695	rs13247459
3	190531174	0.3728	rs73192210
7	65405208	0.5695	rs35087093
1	181205722	0.5199	rs10732972
16	18851379	0.5209	rs9635473
14	43348635	0.6894	rs55795654
7	25813718	0.5453	rs76252367
6	73445491	0.2915	rs904306256
6	31293407	0.003804	rs183703329
4	53712714	0.8901	rs9995861
18	69319311	0.003252	rs8097744
10	12825596	0.09987	rs12248437
2	83484706	0.007368	rs79840744
6	6580079	0.8895	rs10434903
22	33893805	0.1836	rs5754577
12	31917041	0.9095	rs73092328
5	29613572	0.7071	rs12186342
10	97637924	0.001047	rs75584894
12	19171407	0.6701	rs56031230
10	81232212	0.008023	rs141674234
9	132836024	0.3454	rs1180689636
8	5950070	0.8978	rs74647733
3	122964900	0.6435	rs1344778628
15	46009361	0.624	rs61350101
13	106666367	0.563	rs12430707
22	33107956	0.001309	rs7291871
13	58917518	0.1886	rs75246970
18	30815610	0.007408	rs57204429
4	186593788	0.5488	rs185566890
19	6615474	0.7905	rs8100493
17	63857548	0.9382	rs35919548
14	98252549	0.003159	rs10782487
4	42661185	0.1031	rs142713368
10	86675566	0.8391	rs4586090
6	147844291	0.1551	rs62434707
18	46266137	0.03198	rs4939557
16	56038193	0.299	rs1876957
12	82274306	0.4304	rs12318711
1	39191108	0.2133	rs149925270
4	68382580	0.9769	rs116726645
7	157788434	0.8398	rs4716527
4	155218941	0.1238	rs115559096
5	160900391	0.003392	rs114476909
2	173704838	0.9323	rs17756942
1	12578765	0.756	rs1261465681
16	5372481	0.6929	rs2049694
11	39138224	0.007149	rs10768458
7	31129861	0.0013	rs11978620
11	7122309	0.04939	rs7940567
12	127935942	0.7067	rs7978000
18	40466757	0.7991	rs1405328915
20	56628775	0.8253	rs118054380
10	66379344	0.8756	rs2394083
6	24964761	0.307	rs439918
6	28222556	0.2969	rs72850298
11	9834428	0.73740000000000006	rs4910506
16	10176042	0.009111	rs11074568
4	189528514	0.1436	rs10003276
15	39283979	0.1305	rs10851375
13	76388904	0.001171	rs9600555
20	11143832	0.9589	rs1028480
1	88693967	0.04744	rs6428640
5	90518904	0.2025	rs72786308
11	90271545	0.8856	rs4586110
2	51261060	0.00413	rs6710165
15	42293008	0.6177	rs77648678
1	180134688	0.7188	rs3753811
2	14463390	0.7656	rs12988190
5	38143301	0.1245	rs114610984
1	26683575	0.8774	rs58034207
2	15530469	0.9731	rs11694458
6	133149403	0.7387	rs386706004
10	83629093	0.9949	rs12257278
2	182205676	0.7708	rs6704605
6	34742449	9.122e-4	rs9469867
19	8064862	0.7004	rs112736139
18	37350441	0.005656	rs1337761679
6	108162663	0.1743	rs62427366
5	96120933	0.9814	rs30377
16	81033887	0.4272	rs111746516
3	38946064	0.7266	rs11129810
2	187101443	0.7445	rs76872271
13	67845755	0.8357	rs9592507
12	18348107	0.003351	rs11043921
15	29746034	0.6719	rs659546
2	180881466	0.2935	rs4894146
4	134039425	0.2937	rs17586051
14	74530030	0.1254	rs9652371
3	55667540	0.9375	rs6803782
3	105694636	0.3637	rs2470697
12	68667462	0.8244	rs10506557
16	17814772	0.9073	rs9933283
9	107227151	0.0755	rs1492264
5	103905275	0.4317	rs12515429
2	158535162	0.9758	rs10192476
1	178933736	0.04661	rs61823775
10	34146740	0.103	rs7074139
2	35451618	0.1974	rs13397871
11	118702936	0.1502	rs7941696
4	16873479	0.8658	rs13114111
2	53915863	1.443e-5	rs62139836
4	7494070	0.5414	rs73091922
1	247969398	0.006944	rs9660738
12	4120971	0.2344	rs7960561
20	16599298	0.7276	rs6080331
16	78538859	0.694	rs1877279
6	41719580	0.8437	rs61399274
11	131994516	0.3866	rs11826911
6	55384818	0.007412	rs13195703
7	133938758	0.006321	rs58170793
8	9673841	0.3989	rs4840439
14	31384628	0.3384	rs7158162
12	31023500	0.6348	rs61916687
18	37067895	0.2554	rs140258513
12	102753647	0.4091	rs117988115
2	231093168	0.3226	rs1946409
4	143595724	0.08684	rs150062168
3	196670846	0.1637	rs3075
13	64769489	0.0663	rs9592336
7	125427676	0.3285	rs34709194
14	103721842	0.3351	rs58447384
17	25351955	0.003792	rs142393507
12	129023626	0.172	rs11059749
20	37615429	0.983	rs2867895
5	84145419	0.6482	rs10079282
2	50965726	0.443	rs148833501
7	73707672	0.8226	rs73131324
3	77334252	0.9334	rs1441959
1	28174683	0.8121	rs144991112
3	143902027	0.9533	rs4839680
21	34477262	0.253	rs28472861
10	97943527	0.5958	rs148930001
8	130015715	0.1464	rs386729937
7	24519175	0.5084	rs62448348
7	17696654	0.3341	rs12668411
10	26226597	0.8587	rs1316407
5	4885156	0.2599	rs11746248
5	7217750	0.6481	rs4543234
12	28762163	0.5636	rs1858433
6	102252827	0.966	rs4840196
8	9733971	0.9494	rs141985452
2	48116232	0.005304	rs1170702735
9	74773337	0.7746	rs1429802706
6	128532880	0.6167	rs141254980
18	68399520	0.3934	rs79665027
4	168463155	0.4378	rs115655019
7	130894758	0.7097	rs35551631
9	88125440	0.4936	rs77696682
20	36269085	0.6168	rs143630575
11	60429426	0.6806	rs1848089
3	75340010	0.1472	rs59855762
9	139494812	0.813	rs73566528
10	83867070	0.5456	rs6584530
7	82728989	0.7709	rs13234194
4	25560813	0.4073	rs4697588
1	232147094	0.6648	rs821624
7	68418651	0.5128	rs7805757
7	82327654	0.5065	rs11984182
8	94022291	0.2426	rs28848017
4	712833	0.0436	rs148721651
5	17114626	0.7663	rs297178
14	93877721	0.05607	rs1350819264
6	10127684	0.8117	rs12527216
5	180660831	0.7679	rs2546390
7	152601066	0.5261	rs13232926
10	61231420	0.0642	rs2198046
7	33259089	0.006481	rs142723991
3	37512946	0.1779	rs114822266
3	31299834	0.5218	rs61259284
7	138568430	0.06223	rs6942581
21	22034153	0.2929	rs1156324
15	62562955	0.9299	rs2611807
8	141159952	0.8717	rs13252679
16	53270752	0.3375	rs62049769
13	62425342	0.006912	rs9592148
22	26682084	4.897e-4	rs73156899
12	127233453	0.9802	rs35348137
10	92106290	0.5484	rs34823341
2	165167203	0.5038	rs62174610
12	116706485	0.7416	rs79219287
2	124414901	7.442e-5	rs13393129
9	96798209	0.6112	rs149531282
10	25520124	0.7495	rs117960108
7	49798620	0.7861	rs10266243
8	128617484	0.5863	rs4733841
10	57524388	0.6159	rs2140400
6	33471059	0.002905	rs9366823
6	100298937	0.3949	rs72930564
9	29501904	0.6718	rs1326432572
12	30622909	0.0074	rs143375304
15	40966016	0.9283	rs57736474
16	77639368	0.005531	rs12923048
5	80096734	0.8205	rs245407
2	132544211	0.8097	rs6735171
12	112445840	0.5308	rs112502212
7	149367255	0.2898	rs59955684
3	21491281	0.04124	rs12497792
9	107232874	0.07104	rs792266
22	42290490	0.3653	rs74409678
13	92410190	0.6169	rs9560851
6	127276881	0.277	rs10872310
14	88393995	0.2503	rs75969246
1	47998522	0.9282	rs77949659
7	136669440	0.8054	rs324626
18	27633918	0.9833	rs79968498
15	36361613	0.004906	rs789900
8	54478868	0.7945	rs73680492
16	28823097	0.5576	rs62036613
7	46232351	0.007106	rs386712790
14	62318979	0.05278	rs141977477
20	3651472	0.006677	rs2853209
1	102062605	0.0388	rs78699988
18	3954314	0.07527	rs11081080
13	96907564	0.4563	rs9562060
4	38097927	0.9455	rs116502406
14	78528116	0.2977	rs78877135
10	36494808	0.687	rs315602
8	95520580	0.1121	rs3102856
4	123715055	0.7674	rs10005301
3	95774630	0.4368	rs76656113
1	185457917	0.002464	rs1504326
11	11742856	0.5156	rs58489975
22	24986788	0.5066	rs144607085
3	7469510	0.9618	rs62235477
3	175253492	0.9687	rs62287124
19	24125287	0.7513	rs6511675
13	112894493	0.745	rs75417427
13	88294159	0.1224	rs1335116
6	148918844	0.7576	rs79845678
5	30211765	0.05336	rs146968602
11	90285010	0.1194	rs147210386
12	108421067	0.1678	rs10861857
3	13766245	0.9607	rs2974398
10	44967181	0.5166	rs1413517
1	248279895	0.3578	rs6691439
3	83764132	0.8688	rs1385279465
1	194287492	0.02714	rs7516585
2	228838093	0.7809	rs16824273
7	93028810	0.5037	rs10953098
1	248488387	3.71e-4	rs10888364
5	65690090	0.9671	rs72757214
16	6703372	0.1398	rs58217055
19	58654307	0.002864	rs281076
16	76659885	0.3546	rs112624401
18	61249478	0.009512	rs1281488984
10	671601	0.1384	rs73588197
1	2379550	0.6149	rs12406076
3	55505887	0.9152	rs71309916
8	19119414	0.02272	rs1024126535
6	164457232	0.9628	rs113367378
7	101978942	0.721	rs191360181
2	6916359	0.4452	rs16865583
14	47965986	0.004089	rs11846481
7	75530376	0.006274	rs28444574
14	34814250	0.9543	rs138967186
17	31413372	0.8427	rs35858471
22	43995319	0.3788	rs62227017
8	31592091	0.5184	rs35255899
21	43923589	0.6207	rs34539184
7	85663222	0.7252	rs34989796
5	18292905	0.166	rs1450646077
2	202049642	0.006558	rs17468215
20	21067137	0.001595	rs937445030
11	6433224	0.05101	rs10769692
22	49574579	0.9463	rs2097375
20	45851149	0.4766	rs112204765
14	33892335	0.06572	rs17101078
14	77379952	0.3499	rs61989447
4	127748632	0.6736	rs13152790
13	62964428	0.4039	rs12429875
4	168589994	0.8231	rs7662688
11	101431122	0.7015	rs10219300
2	210067341	0.01476	rs149476437
2	194148348	0.8117	rs72917769
9	129836611	6.022e-5	rs1766231
3	175912403	0.9926	rs6443329
10	35434937	0.6391	rs35714830
17	57732585	0.6903	rs7223899
13	29730053	0.5049	rs3011461
6	164028043	0.2521	rs12203750
15	58706846	0.005522	rs414846
2	29230515	0.4678	rs6713278
3	86076438	0.5124	rs6776825
9	101735671	0.004815	rs59544707
7	12675225	0.4729	rs849761
19	47403854	0.6156	rs1555755709
20	19828001	0.5855	rs17300552
5	75902355	0.7824	rs55689909
18	37984800	0.7965	rs12965072
4	106675946	0.3122	rs11731714
3	129687018	0.7583	rs784718
2	237531744	0.6825	rs7588292
2	17150716	0.4513	rs62126868
6	21292942	0.966	rs12529237
16	66025717	1.877e-4	rs386791686
4	182038802	0.4468	rs918402618
6	56200590	0.7707	rs6932738
9	104000877	0.004327	rs76740732
1	227720786	0.09827	rs4359006
13	48468834	0.01358	rs76736208
4	48479118	0.00402	rs6821909
3	126290529	0.6429	rs78754885
3	140024316	0.5588	rs1479871
2	220734627	0.08361	rs7593312
11	130898532	0.9072	rs117222287
11	17001427	2.635e-4	rs34927905
11	46897995	0.8184	rs964551
9	82473129	0.003785	rs141327631
16	79489419	0.9712	rs78973495
12	85110960	0.54	rs181857041
3	193950434	0.007523	rs7631881
18	8914132	0.2869	rs12970472
16	76766386	0.1909	rs74635135
17	9286407	0.1597	rs8075542
13	87818156	0.1526	rs56219090
8	13244474	0.3143	rs77810562
13	94729739	0.1332	rs4771887
17	65835617	5.193e-5	rs11079707
3	37663435	0.00735	rs2154762
9	1344439	0.3241	rs2153392
7	13826756	0.8971	rs12699553
16	24197556	0.8454	rs145572655
20	302382	0.09784	rs11907578
2	142837236	0.5258	rs113130441
16	23833102	0.007071	rs74014317
17	49590518	0.9468	rs4278790
8	51263032	0.8199	rs145348875
13	89226946	0.3763	rs2347147
2	72318220	0.7783	rs75586283
1	112429807	0.5332	rs2798333
12	112961447	0.06353	rs2891397
15	53898723	0.007555	rs59627084
9	75305029	0.7596	rs386734981
1	159708751	0.1249	rs12759988
17	26103990	0.1189	rs17718148
6	270718	0.008369	rs150961096
2	38295456	0.09683	rs162549
12	92340639	0.8278	rs4240756
3	189548792	0.2804	rs2037129
1	223662863	0.623	rs11261292
13	62645546	0.9427	rs142882116
14	72875361	0.006809	rs8013717
8	83979910	0.5096	rs1449813
2	121236287	0.6783	rs114128341
2	98843676	0.04984	rs4241225
4	110185174	0.009396	rs55759368
7	78140167	0.443	rs73139223
4	7829158	0.2748	rs7672185
9	25557530	0.4029	rs2482517
2	182600481	0.6396	rs138112555
6	44765780	0.003376	rs4711799
2	183900797	0.1898	rs77067830
19	55673746	0.9361	rs7249414
3	123077888	0.6215	rs74791796
7	120967647	0.3744	rs2707522
17	72565743	0.166	rs16978126
7	9286436	6.31e-4	rs2699138
3	130761218	0.01871	rs192223179
3	46137483	0.002316	rs76801418
14	51952408	0.001823	rs11852062
14	46180412	0.8462	rs7159472
17	79477575	0.005771	rs55978907
4	125099839	0.8022	rs17758481
17	32308971	0.01716	rs148796539
19	30511552	0.04728	rs11084380
16	57704283	0.5833	rs117394905
4	130192498	0.4549	rs996777933
5	44037966	0.3585	rs56094704
4	61993251	0.2888	rs2342539
12	44265523	0.8731	rs879416044
19	6920422	4.126e-4	rs184777235
1	200406928	5.26e-4	rs4518934
8	125246522	0.2694	rs61634940
2	45657199	0.04011	rs111874406
18	63316484	0.5742	rs1942829
6	158658862	0.3694	rs9366052
7	78074925	0.6706	rs10259327
12	5461154	0.009455	rs12582077
10	29282588	0.5727	rs113719165
9	4836899	0.5029	rs10815092
14	47239656	0.5051	rs117345552
2	81003214	0.6986	rs115004228
19	50338453	0.01377	rs752522
16	6666538	0.9352	rs12926114
1	66333241	0.7398	rs12401980
10	130632974	0.5538	rs7091108
10	10613821	0.8524	rs3995846
6	35648830	0.2718	rs6457839
8	145187136	0.6222	rs10104795
6	29747011	0.6147	rs17178665
2	61039970	0.1133	rs11125857
2	164587010	0.03034	rs74933019
13	47498636	0.1905	rs943903
7	20216348	0.3206	rs3114446
2	133882565	0.4794	rs1975220
1	15835472	0.9546	rs6686966
13	96034974	0.6014	rs111561279
7	130926304	0.09167	rs12671602
14	69324446	0.8248	rs372896
12	131190012	0.6939	rs2463416
16	4083606	0.2832	rs76956081
5	67410305	0.5576	rs115897070
1	158977420	0.38	rs115412498
10	125298585	0.7887	rs705177
1	93323971	0.2939	rs10874746
16	4936205	0.04521	rs741769
9	10523991	0.9971	rs2784606
1	41177943	0.9884	rs2744808
21	18401498	0.6219	rs2404659
15	92303675	0.3597	rs879315594
21	27466326	0.2868	rs6516725
6	14049500	0.1608	rs9382935
2	55631090	0.8361	rs6724840
3	127663586	0.6508	rs1184484252
13	81913934	0.7727	rs1146981
6	26285908	0.431	rs16891518
17	65879578	6.146e-5	rs62084252
2	64842178	0.566	rs143335271
2	231310929	0.9672	rs11694428
8	52733519	4.558e-14	rs4418330
6	70507934	0.3824	rs35531376
7	108907744	0.001266	rs4730369
5	94293064	0.3438	rs149707259
3	105376995	0.4092	rs9657910
13	23108657	0.8722	rs34162592
17	53008853	0.4326	rs8065361
3	169220096	0.1794	rs75466822
13	109960307	0.7013	rs72660136
14	39450343	0.1366	rs62001097
8	142617096	0.05149	rs11782074
10	66901488	0.005366	rs10822469
1	193617926	0.5337	rs12022959
19	46507111	0.908	rs8108561
3	171240709	0.6672	rs74919174
11	11069760	0.2263	rs17427226
5	159032515	0.9106	rs1331562146
5	174106	0.6004	rs4956987
6	68815483	0.2024	rs701716
19	58637237	0.8872	rs2547259
15	66490885	0.1297	rs7180685
16	58324802	0.1705	rs117461698
6	116097891	0.9165	rs62416187
14	47947006	5.501e-4	rs34362363
20	17910963	0.5818	rs6045103
13	51606762	0.112	rs7337466
20	32961547	0.09586	rs4911153
11	79491498	0.1026	rs2851432
11	69032712	0.2575	rs148586911
12	43818491	0.2677	rs7959937
3	22229497	0.713	rs9310686
11	60028660	0.5581	rs79277781
1	208960841	0.9542	rs1166922
17	6045367	0.7418	rs7207798
12	45355289	0.5159	rs76781584
1	168812854	0.5177	rs61801637
22	24766986	0.05364	rs1384375294
10	116274824	3.295e-4	rs17091996
18	11873872	0.4214	rs681215
4	182714961	0.1814	rs17072280
1	202904897	0.004051	rs113359815
2	108575574	0.72	rs10170368
13	107709761	9.457e-4	rs11618574
15	44807806	0.4042	rs148076334
8	19413505	0.1334	rs36106419
3	23812201	0.2345	rs149183473
4	31629820	0.5217	rs10939353
11	74931079	0.1445	rs3907207
12	60219691	0.3423	rs118029218
7	79454414	0.6706	rs12531419
21	43471803	0.118	rs220247
16	78409163	0.7947	rs8046732
9	107377902	0.7108	rs10761053
14	65246006	0.7384	rs1741486
17	21987105	0.00147	rs72847852
17	54552722	0.6226	rs1442832
21	36188046	0.845	rs2253319
8	116952175	0.006933	rs10106662
17	59848715	0.5378	rs2378902
22	25627134	0.1507	rs8138625
22	48611856	0.6305	rs9615287
4	66765936	0.8135	rs11725782
2	119234393	0.4808	rs72840873
10	130391725	0.6873	rs10829441
10	34078973	0.8507	rs17231134
9	33501633	0.9341	rs7023317
8	125641693	0.3773	rs71516752
17	76655265	0.002451	rs11653929
19	56562761	0.008826	rs2637111
5	176755735	0.3617	rs111866398
15	71668512	0.003549	rs1568010
3	125568847	0.7783	rs149243838
18	70123466	0.8943	rs74177552
7	153079426	0.0962	rs6951736
8	94080589	0.00269	rs61515309
15	99799750	0.9236	rs1976589
7	41351210	0.7398	rs1161709633
17	41071396	0.2989	rs692198
4	42739609	0.3234	rs28768169
5	108829195	0.1547	rs4957819
1	152319572	0.284	rs61816766
11	77893898	0.003219	rs496774
20	52358971	0.6839	rs80266744
1	150277387	0.2132	rs11205359
1	177939950	0.5665	rs3813657
4	141916891	0.9678	rs77778645
12	33693685	0.3107	rs186298254
11	18660186	0.6019	rs4373895
9	138275685	0.3079	rs11792346
10	27076602	0.05243	rs117451302
6	30428923	0.008585	rs11968857
6	76752325	0.8722	rs75485013
3	196325312	0.5515	rs6785496
8	124840191	0.7012	rs11989474
22	28480119	0.01427	rs5752692
1	106748663	0.456	rs1383724132
9	26119408	0.7599	rs10738746
6	126771024	0.2746	rs1337735
15	84537216	0.157	rs12900183
4	105771144	0.5736	rs2522484
10	30124617	0.6908	rs1929239
13	84165671	0.7728	rs1333072
12	53134772	0.5443	rs7969278
17	57402737	0.07473	rs188233794
1	190824396	0.5282	rs12755536
7	123227711	0.5034	rs118004224
5	28314557	0.7527	rs73747023
8	23108979	0.02233	rs4871859
21	33755918	0.8983	rs117196125
5	169483512	0.515	rs17738710
6	53075109	0.8109	rs2816376
8	5977015	0.6307	rs77453480
19	29380918	0.03081	rs8103755
7	1207374	0.2356	rs149548045
7	107220096	0.8214	rs12534598
6	30396466	0.01186	rs9261968
7	14604898	0.6309	rs1431513
8	4797167	0.751	rs62488195
20	10473618	0.008093	rs670718
14	54873985	0.7467	rs12586890
14	31844285	0.0296	rs12885363
5	111594705	0.9783	rs7713829
8	91378518	0.6582	rs7014679
9	104516917	0.8803	rs35958820
2	44056148	0.7412	rs79835740
20	341202	0.7874	rs386811477
2	126782118	0.06017	rs72862410
4	171523626	0.8653	rs55941629
16	9802741	0.738	rs10852233
19	32799508	0.7956	rs150124250
20	17202368	0.007984	rs138534313
2	23948328	0.7234	rs112802585
14	65632482	0.5447	rs74670655
2	71215617	0.3819	rs4852735
20	41205613	0.1575	rs75450710
14	86784907	0.6816	rs78658913
12	87287786	0.5944	rs902049
22	32646746	0.1594	rs7292027
5	117295050	0.00598	rs76428238
18	59923770	0.5615	rs148016069
8	28823095	0.2735	rs10503835
11	71428161	0.2739	rs7947575
13	26303545	0.2307	rs9511898
12	74449874	0.96	rs1516294
1	246830293	0.9965	rs3795471
3	1912188	0.07151	rs11718771
16	70673517	0.5355	rs386791880
18	70469228	0.06959	rs8089569
9	71473803	0.9121	rs7863342
11	67617450	0.2748	rs34959004
13	70699052	0.9069	rs75936587
5	31782300	0.4944	rs6897524
12	26706535	0.07706	rs140544478
6	74571354	0.006308	rs3012555
6	5283881	0.7037	rs72815610
1	73570796	0.9161	rs74091287
1	179736275	0.4286	rs114406182
7	14563246	0.7038	rs78768100
2	119751997	0.8916	rs34536804
15	66283700	0.2754	rs16949216
8	127498037	0.1448	rs7013974
7	28443460	0.002935	rs2109813
12	6135366	0.6782	rs11063993
1	97820281	0.8071	rs78342127
18	1866493	0.1943	rs74461867
9	131938913	0.2616	rs1075650
14	92588998	0.05954	rs72691112
3	188590446	0.7177	rs1136644
9	16788148	0.009313	rs13289920
10	79373447	0.4299	rs1877993
1	247358781	0.4441	rs61839994
9	112455052	0.9378	rs79985148
8	118820769	0.1521	rs17439562
11	126062305	0.137	rs664860
3	49575367	0.9625	rs11130203
4	117493591	0.3504	rs80224756
5	86699541	0.1369	rs3093809
2	34902064	0.8576	rs386644712
3	73968739	0.9156	rs12639020
6	31234150	0.713	rs73730325
1	79136126	0.9873	rs7539451
11	26445919	0.8987	rs11029551
8	21943442	0.3712	rs62493993
17	64018137	0.3582	rs1443285
13	24022789	0.3011	rs148448084
1	248476088	3.957e-4	rs4376768
6	124530602	0.9862	rs802236
5	116500217	0.3527	rs115138675
7	28953577	0.2723	rs221116
13	69968062	0.9167	rs9541925
2	200870398	0.1771	rs144490189
7	4609838	0.4646	rs10241876
1	247971458	0.02611	rs759308521
2	114834816	0.1213	rs1170007076
6	1342508	0.003232	rs75802256
4	92401806	0.4987	rs17217008
3	111790	0.2294	rs34660661
8	1297386	0.03789	rs741808
1	81641904	0.9791	rs75197488
13	107963708	0.1938	rs72650524
20	42921282	0.01355	rs36172862
4	71123145	0.04249	rs2061986
15	92146226	0.5344	rs4420510
7	76918634	0.3882	rs73703308
14	22723077	0.07291	rs117511942
9	5537761	0.007578	rs111229088
2	138970435	0.0098	rs4260296
4	108007601	0.9374	rs1195714932
16	78786676	0.9446	rs8052158
1	89129083	0.6541	rs12748692
6	18809642	0.6068	rs2328316
11	55243250	0.7212	rs1247240965
7	22116123	0.6374	rs7788715
7	83715972	3.213e-5	rs62477284
14	64107099	0.008832	rs28733391
8	113437239	0.4134	rs1388962
3	134730290	0.7741	rs17203924
15	26282791	0.6518	rs4243761
5	52464757	0.009432	rs1500367
5	32953381	0.1854	rs114264144
2	72416489	8.792e-4	rs41405
18	27098765	0.2992	rs7241457
9	28094657	0.1979	rs17771216
5	132565077	0.584	rs113523975
20	44655417	0.04479	rs57489591
10	133923022	0.2611	rs55990350
7	71734574	0.05769	rs7783256
5	60016798	0.1783	rs2409794
2	223558675	0.4634	rs11685623
5	72745505	0.01319	rs62364764
4	101021527	0.7645	rs4532240
6	126413772	0.9067	rs77930893
7	57773183	0.6775	rs3925743
7	746917	0.3423	rs4415214
2	124134312	0.7388	rs7594530
7	155037918	0.02661	rs142730074
18	12274370	0.6969	rs45608743
16	57873254	0.5574	rs116997405
13	23018833	0.7284	rs292460
19	17666636	0.2364	rs7259723
11	109012681	0.3879	rs73002679
7	21402156	0.05526	rs73056544
15	93795530	0.9434	rs8036150
8	25003195	0.02454	rs2950304
5	346073	0.5127	rs6898697
17	74560888	0.536	rs9399
8	68344842	0.5262	rs1350745212
4	161703995	0.6364	rs78895867
10	131801825	0.5446	rs11017046
14	22152087	0.4619	rs4982485
18	25237556	0.4317	rs76019289
12	40480184	0.4015	rs1463718
7	99271606	0.005268	rs80218044
7	131608137	0.338	rs6961159
18	13379477	0.1504	rs17681721
7	138033531	0.9957	rs357421
17	47259991	0.6083	rs12941123
7	124451514	0.139	rs10265763
1	240554447	0.001815	rs1537849
11	50474459	0.2839	rs1589629
12	100574940	0.8755	rs11613122
2	60067498	0.8153	rs386646546
12	59727336	0.3878	rs73360718
16	50348409	0.5595	rs9926131
17	37938977	0.4986	rs34016964
15	50228293	0.004697	rs73396998
6	85055410	0.316	rs71570719
2	168017209	0.7746	rs73019965
11	128452853	0.001621	rs184950206
13	62736587	0.708	rs6562263
17	40399444	0.7827	rs17591972
4	164667862	0.8242	rs17577488
11	81189951	0.2103	rs4943835
2	28189637	0.479	rs145482534
9	139865825	0.2526	rs7033713
19	40591182	0.3126	rs337799
16	5679546	0.7356	rs1990290
17	54902066	0.6772	rs148168619
14	91056776	0.2347	rs78356169
14	70932356	0.08684	rs11621190
11	2604437	0.2843	rs2012323
8	52320003	0.009418	rs2915498
1	4727086	0.008548	rs6658098
3	59980958	0.001801	rs72877063
15	31192606	0.2257	rs1353675495
1	20320545	0.1364	rs139546222
9	11179446	0.4184	rs10756198
5	27861584	0.7345	rs7443211
3	21315874	0.5233	rs79171208
17	67426612	0.4621	rs707247
4	70601326	0.7528	rs1847364
15	57929661	0.1809	rs11635989
5	97263403	0.9937	rs145328195
9	132374678	0.2783	rs3087721
6	19793575	0.8409	rs9350186
16	81942695	0.5568	rs11859107
4	59475638	0.168	rs2662836
1	157000354	0.02656	rs12753353
7	155506112	0.4264	rs1159282541
2	62087960	0.5118	rs7600999
7	33260808	0.006126	rs74733469
7	74110705	0.4336	rs74910854
10	86556568	0.03986	rs1609608
6	37319898	0.4487	rs195402
9	13957353	2.583e-4	rs75149224
14	93870281	0.0907	rs78795597
4	149660145	0.4809	rs6822359
8	138923107	0.7215	rs16907984
1	45565420	0.9707	rs346730
4	94521813	0.7623	rs58200946
13	82559619	0.5956	rs1280008
2	62878720	0.2693	rs2421713
7	22452745	0.3948	rs2528821
1	88351796	0.3743	rs72951253
1	103074839	0.003057	rs1356396
13	37842275	0.2947	rs1359221
5	175085298	0.007682	rs115637817
4	43048811	0.8534	rs7694922
10	18698640	0.6377	rs67117524
12	46101115	0.06521	rs2216470
4	26124842	0.003244	rs7684957
3	150605634	0.9814	rs13074947
7	29547240	0.9346	rs1420139
8	73039281	0.8193	rs10957583
16	83333907	0.0489	rs1397371924
1	9886134	0.001587	rs72855745
5	50525364	0.8195	rs12187358
7	108940189	0.001323	rs2396095
11	5334959	0.7166	rs111643997
8	126430531	9.822e-5	rs76810149
6	120845015	0.003462	rs185020690
20	19025446	0.007457	rs6045781
2	181364491	0.1744	rs13413574
9	134164367	0.352	rs117284870
16	18994925	0.6072	rs7186386
9	16211392	0.3585	rs4961672
22	39671141	0.008349	rs5750785
4	79452685	0.001724	rs62310308
5	163666458	0.4139	rs2161385
11	69910994	0.9342	rs9630216
18	42029784	0.6904	rs869899
8	3302139	0.979	rs28525416
16	66045045	0.0088940000000000009	rs1111217
22	43317257	0.1845	rs5996248
21	24429516	0.0012	rs13046191
5	26534028	0.5485	rs116130103
1	61325161	1.273e-4	rs1553131891
2	183984887	0.2441	rs115414240
1	209590078	0.4498	rs115814624
1	66915827	0.1961	rs142719826
2	17214577	0.008604	rs58510482
2	122597364	0.005871	rs60923725
16	17406306	0.9275	rs56328486
9	37944707	0.8737	rs116992282
14	36630734	0.4689	rs1236071299
4	21241937	0.7869	rs7686826
5	160584159	0.9502	rs377268
4	123496382	0.1615	rs4833250
5	127902013	0.03081	rs6877472
4	46750333	0.2904	rs11945399
7	40294072	7.75e-4	rs60416768
15	94843419	0.572	rs181039116
5	98379337	0.02519	rs56180458
10	124418172	0.6205	rs4752716
5	145532226	0.6403	rs72822263
15	89427948	0.8348	rs111326005
13	100847510	0.3858	rs9585377
1	72571656	0.8896	rs1039296072
11	11245360	0.2058	rs10831547
13	113400056	0.5	rs408476
4	29139929	0.4077	rs12639959
3	34730470	0.7028	rs11919593
21	45633477	0.2859	rs2838528
2	202817322	0.4998	rs76851774
10	29016107	0.3315	rs117725186
17	11817056	0.6287	rs386795422
1	192325838	0.1668	rs12037178
1	203979519	0.9864	rs11240647
3	183113444	0.4557	rs4859181
10	19791227	0.1971	rs2026464
6	95061300	0.3474	rs458183
7	46379565	0.8639	rs4346916
3	91076	0.9919	rs73009273
4	374079	0.004394	rs11734441
13	35264895	0.6903	rs72621272
13	62466537	0.1706	rs6562217
15	92532918	0.929	rs28574918
16	75308978	0.7901	rs7187263
16	1869638	0.1638	rs56003765
2	163702599	0.9346	rs148581071
1	103259724	0.008306	rs674479
11	56058358	0.7841	rs114602656
11	60764021	0.3403	rs916812
22	29254788	0.04666	rs147979438
3	166757348	0.9013	rs114028616
9	26020806	0.5351	rs10738742
1	76667812	0.002537	rs67740172
7	52052396	0.9274	rs436176
11	113663010	0.8502	rs60016141
4	14875008	0.2417	rs59429012
8	104977618	0.3182	rs1954905
7	149360134	0.009965	rs10274972
7	75439178	0.5041	rs13340502
20	4259831	0.04115	rs4813681
2	207800908	0.04697	rs4675643
6	65423683	0.732	rs6913977
4	56217015	0.5493	rs36110240
9	132800952	0.2578	rs113277943
2	70627361	0.001072	rs2862844
2	242213811	0.541	rs73116317
1	206630721	0.98	rs7546842
11	47877800	0.1033	rs10838782
6	88575620	0.1191	rs9362457
7	17909782	0.7261	rs75701934
14	73774720	0.2996	rs28704821
5	71348402	0.5002	rs13184300
14	107107886	0.5956	rs66988153
4	38222400	0.8927	rs8180281
4	163948955	0.8402	rs13106852
11	75294333	0.03877	rs1793395
2	59242405	0.7326	rs78157290
3	100482076	0.08144	rs1144127
12	26323169	0.2008	rs73084774
3	142571629	0.1683	rs1308379002
9	101412573	0.6585	rs7873740
6	22695906	0.8794	rs9379438
4	19474520	0.6126	rs10009772
2	964712	0.09698	rs4597565
7	130349039	0.6621	rs7792600
2	66800974	0.2256	rs731188
15	94423943	0.4159	rs74030780
7	45084446	0.01135	rs17548523
18	32501230	0.6123	rs9953869
6	158555641	0.09087	rs1951543
1	95220538	0.008914	rs17406046
7	25377056	0.3209	rs7782542
4	180159633	0.05613	rs62340411
5	150620165	0.7965	rs248433
6	170673091	0.2766	rs76156581
7	131855134	0.4627	rs12537017
5	107985363	0.2635	rs7448244
5	156161689	0.2261	rs11954233
14	30127532	0.4504	rs45438099
4	102417750	0.9387	rs73836430
1	18302321	0.6857	rs56179617
6	24222241	0.4714	rs72830805
14	72567844	0.3335	rs8003328
4	144659795	0.02316	rs13134327
14	37513777	0.5494	rs8014914
11	126431904	0.434	rs7944841
4	110272553	0.2054	rs182647067
2	240749736	0.03687	rs4852003
11	39126054	0.008631	rs60938820
17	25517462	0.09051	rs67493337
12	129998326	0.5665	rs181417253
1	9869921	3.683e-4	rs2788605
7	115118104	0.6031	rs56836980
9	4232824	8.379e-4	rs4741926
13	96145423	0.002645	rs927789
5	162646595	0.5225	rs2913563
1	246222255	0.976	rs113795217
2	235250539	0.1918	rs36082779
1	43552369	0.2866	rs150975578
1	74856736	0.2248	rs72673296
16	80287309	0.7072	rs34808567
20	36005271	0.7592	rs113635520
6	15738349	0.005607	rs182205208
3	102939293	0.6995	rs6441706
21	33142582	0.3746	rs6517052
17	40450891	0.3322	rs6503693
22	29877367	0.2726	rs56083406
9	10749835	0.2533	rs10756110
9	129728930	6.301e-5	rs56890110
6	87081818	0.00775	rs35166806
6	23137916	0.8462	rs75564482
9	96290921	0.2705	rs7035504
20	38625593	0.3635	rs35741706
2	213903517	0.3748	rs13023118
12	121856217	0.6088	rs889970
9	116077694	0.1815	rs12684385
12	128284086	0.9823	rs147010877
4	7134377	0.6958	rs74734676
1	217400307	0.6603	rs12027321
19	44296582	0.922	rs10405457
1	162058731	0.6443	rs1337064
2	76661307	0.3058	rs62165984
18	653226	0.07749	rs36124867
11	80714025	0.2799	rs1440468832
17	10768260	0.004165	rs12150206
5	60987340	0.4424	rs11743540
5	128606416	0.8321	rs9327513
2	10014628	0.8609	rs77031489
3	3614887	0.4467	rs9815663
13	112263331	0.1546	rs55757805
15	74021705	0.9093	rs16958181
14	95048462	0.666	rs8005135
14	21688567	0.879	rs147365896
16	11599574	0.6835	rs8047748
4	126558520	0.3317	rs116583717
12	114775432	0.8017	rs56197252
19	6808301	0.5183	rs8102009
3	102388126	0.972	rs1715546
9	122249965	0.1069	rs1412055
21	39112548	0.185	rs73904427
13	88772275	0.1356	rs7983679
16	6719478	0.974	rs956538440
14	67360568	0.08761	rs143005052
2	30191254	0.9996	rs1438569253
16	19396127	0.01759	rs8044417
4	130151286	0.367	rs1849767
14	37571894	0.9576	rs17178674
7	52828067	0.7919	rs1991414
7	30876123	0.7986	rs10247874
8	17028169	0.7179	rs1446702901
12	110576286	0.3321	rs146951092
1	54944290	0.6911	rs11805987
11	32763317	0.08414	rs4459276
8	92933079	0.6758	rs6988372
9	342501	0.7384	rs12344577
18	57052762	0.4021	rs7231369
4	119026646	0.2749	rs7695706
22	28030091	0.5629	rs9620709
11	100824547	0.08836	rs525940
5	32289023	0.1844	rs76719757
3	148000475	0.04531	rs73007987
17	53105119	0.007659	rs57250299
22	40550455	0.9261	rs183760066
12	9914005	0.3866	rs2071647
21	20720894	0.8166	rs1688098
11	57869432	0.7565	rs11604577
11	73708521	0.9894	rs590336
4	84586638	0.3674	rs17007138
8	59293148	0.04929	rs71521412
9	129206832	2.906e-4	rs386738609
11	24939294	0.7794	rs146715169
20	25605650	0.005065	rs6050723
3	192295401	0.981	rs61014673
3	166459524	0.6421	rs114337332
11	24302745	0.02692	rs75849908
6	165714317	0.2979	rs144387680
14	32228182	0.3208	rs4548772
3	121342455	0.6283	rs115943255
3	167462868	0.9331	rs2055026
4	70725456	0.9274	rs1881668
5	83041091	0.4344	rs114042694
5	20413076	1.825e-5	rs4866187
7	15138258	0.0823	rs73063257
16	9643628	0.453	rs34593232
1	54167387	0.002591	rs75885517
6	106126691	0.4427	rs78899175
4	134154485	0.504	rs79610079
6	3440212	0.2876	rs9328171
4	72835532	0.6121	rs950110
19	38073407	0.1039	rs7255283
10	20359872	0.09939	rs12241980
1	26494886	0.4683	rs3762459
13	92811376	0.939	rs17299494
6	139639047	0.6074	rs796204820
3	65690369	0.5516	rs386661866
19	51641038	0.1093	rs11669773
16	80204324	0.3562	rs16944269
1	107871458	0.5132	rs7523882
4	92493653	0.005097	rs76063570
2	50243938	0.008915	rs10172768
3	183123324	0.5062	rs4859182
21	23235054	0.003339	rs2254360
8	133711105	0.2918	rs6471092
8	98788033	0.004937	rs2449509
18	66631667	0.087790000000000007	rs35708236
13	93151860	0.3553	rs9561073
11	75279447	0.5099	rs646474
5	38430816	0.7145	rs2731965
1	205358594	0.2746	rs11240465
6	38007487	0.3491	rs7757560
1	193715749	0.2659	rs111303996
1	86486171	0.7505	rs1433971106
1	206560650	0.5869	rs11119124
1	184014199	0.5807	rs1327124
6	113208774	0.004339	rs138960344
5	86865094	0.08189	rs113712296
2	177939162	0.006041	rs34602429
3	35299746	0.4954	rs1376015
17	65726257	0.2293	rs386798616
19	5800981	0.4794	rs1166389358
1	54562444	0.921	rs7524477
1	106836664	0.7521	rs6696750
4	66012990	0.5493	rs10017556
5	149378425	0.04189	rs11745580
4	163281348	0.1484	rs921343
13	80738804	0.6082	rs9285312
3	30694808	0.8025	rs13068562
11	99543577	0.3797	rs10893688
15	61271385	0.8844	rs4497622
17	70318978	0.9927	rs112227313
13	48255133	0.2446	rs75758295
8	136320610	0.34	rs79846554
13	103901239	0.9151	rs2699347
2	18308844	0.7105	rs4292090
2	103037826	0.08453	rs3771155
1	32496949	0.4668	rs41312631
8	109743023	0.7833	rs10111311
18	62838383	0.2266	rs148632999
10	2279204	0.4664	rs7071154
2	149981513	0.1208	rs10803829
11	51558729	0.008239	rs188237184
16	88377040	0.8782	rs75112002
13	19240438	0.75	rs9579916
5	79497330	0.2487	rs10055147
11	42756139	0.7412	rs118107990
5	4258483	0.7278	rs72733438
17	79472649	0.006536	rs144202817
11	88979846	0.005915	rs4121401
2	105142278	0.7406	rs72937619
12	79291711	0.4667	rs17045886
4	32247078	0.9814	rs73227284
19	58340884	0.322	rs2115384
1	214149028	0.6828	rs340881
9	90849840	0.7677	rs76835051
7	108847364	0.009082	rs7804603
1	183883498	0.2485	rs74349358
19	57250599	0.74	rs73055217
5	173159678	0.5278	rs150322912
18	76280543	0.3452	rs151145497
15	59661404	0.2663	rs7178041
8	53134088	0.05164	rs62501030
2	225309167	0.8992	rs114196825
11	132108484	0.9383	rs3099794
13	29488078	0.6697	rs2984451
11	23724006	0.9724	rs10741992
17	46609092	0.3801	rs1217822521
7	48649058	0.6376	rs73694694
12	119279685	0.1975	rs2698085
7	25744735	0.6445	rs12532158
1	88623666	0.1323	rs1462343621
21	26511678	0.002254	rs928263
12	80949506	0.8571	rs74984339
19	3148120	0.6177	rs61167836
4	62284310	0.835	rs17238982
6	113730895	0.8379	rs72946727
4	22034099	0.4717	rs4321619
20	58959118	0.8949	rs6027567
7	14302805	0.1464	rs4719396
3	102109437	0.6433	rs62274718
16	66115076	0.3723	rs1450531500
9	109446610	0.002328	rs10512348
3	32991289	0.04505	rs11129538
1	248423788	0.001676	rs4526647
11	89317550	0.3077	rs12270930
7	136844396	0.6975	rs75916706
20	31842261	0.457	rs193135394
2	148195289	0.9853	rs1898926
15	86130356	0.5567	rs11636818
13	75149666	0.1262	rs2148519
2	174404005	0.007367	rs6711288
3	172725143	0.9417	rs12632163
12	22357426	0.828	rs147071267
4	69814049	0.4836	rs1458243
3	166195045	0.9268	rs142758841
2	145670892	0.2118	rs786272
18	23552284	0.2582	rs1337633666
10	82771544	0.4603	rs10882491
7	83775796	6.748e-5	rs723997
4	118157777	0.518	rs9999009
6	1359869	0.00123	rs74695629
7	73533221	0.6841	rs200172259
12	125411714	0.9864	rs7957007
4	182210465	0.5681	rs4861933
4	133150871	0.6991	rs1847684
16	67891074	0.6218	rs12930280
3	84432023	0.9492	rs1564600
9	129289166	0.009719	rs7022915
11	48250513	0.00241	rs149337218
2	189033389	0.006543	rs76792500
8	22426859	0.9394	rs746346705
8	133487490	0.1083	rs9643290
4	179370226	0.4417	rs1218558470
10	1843376	0.005748	rs1430212251
7	45043291	0.009456	rs11771888
12	47954597	0.2014	rs1238241
3	36473840	0.08188	rs11129714
2	40667872	0.4999	rs34682370
12	87884801	0.004375	rs73191288
2	147171916	0.1551	rs6430123
5	125207420	0.4325	rs424291
2	6319713	0.09287	rs12999740
11	30554476	0.3926	rs559519
20	47375356	0.7677	rs112470682
3	95111376	0.3763	rs77276636
2	186848928	0.9641	rs76003775
19	54216017	0.4672	rs2865852
14	43436406	0.09307	rs117509762
9	133389981	0.279	rs1296422478
15	87485756	0.3912	rs8031815
4	25575549	0.2532	rs144224971
7	24290999	0.2343	rs6957638
20	25692089	0.002101	rs6050816
3	151347207	0.6848	rs16863518
1	214861265	0.003872	rs61818017
7	45374909	0.9572	rs144757109
13	104705941	0.1337	rs721078
13	35693232	0.7126	rs141379062
9	94620511	0.9	rs1330185676
14	82628192	0.3832	rs77344586
6	63523041	0.2626	rs116096924
10	15615302	0.3858	rs9333202
11	103399317	0.08908	rs7129519
18	37993793	0.04741	rs72890101
5	145756982	0.2682	rs10069662
5	120218149	0.06337	rs10478487
13	75428428	0.5032	rs35051691
22	50577374	0.4062	rs113439087
19	21019670	0.1587	rs12978988
1	203396821	0.1564	rs6702330
14	48723100	0.2746	rs4516133
1	15552675	0.4802	rs12125223
1	16654611	0.004962	rs12134924
8	55936796	0.009838	rs13267426
3	124558468	0.1216	rs144266243
1	238701727	0.2263	rs614091
1	68113444	0.646	rs146828212
2	106031440	0.008073	rs116014918
2	74138788	0.467	rs10201234
6	70963156	0.4573	rs701690
4	169424572	0.7838	rs2319912
2	3225829	0.7582	rs6712684
4	165845582	0.3167	rs6856935
4	113423634	0.4307	rs34812023
21	36396167	0.791	rs1247969962
1	74909127	0.7307	rs114429059
4	177641804	0.5516	rs13105049
10	5706639	0.2772	rs1162861713
10	18650360	0.1885	rs11013834
13	36223539	0.001458	rs61949233
16	9600418	0.6122	rs56256185
6	34752678	9.195e-4	rs9689516
14	80933291	0.5507	rs61991590
2	199703163	0.4419	rs16830570
14	46756012	0.9685	rs12432720
2	49262045	0.1596	rs72827279
17	75788908	0.1192	rs11651219
2	8472842	0.6128	rs28646278
12	128694229	0.7334	rs11059582
14	73062838	0.1617	rs9671286
6	1360937	5.014e-4	rs1711948
1	210843531	0.5771	rs17260620
1	63572894	0.6061	rs769421128
2	129851236	0.4416	rs6754828
15	25058041	0.932	rs1401878154
4	181702274	0.007359	rs2613013
16	48799185	0.2664	rs11647441
2	37788945	0.7861	rs112897934
4	91708244	0.5124	rs62313055
3	152857827	0.4665	rs145880015
8	1625104	0.348	rs2235114
6	168999384	0.09049	rs117915839
17	63592980	0.1022	rs118169953
11	110888609	0.123	rs978771
9	7205208	0.2382	rs12685579
13	23257044	0.2564	rs17266994
10	124446362	0.06012	rs79955077
13	79761961	0.003943	rs2988028
21	39270929	0.6828	rs1537104
18	30843373	0.003802	rs72951044
1	248466899	8.279e-4	rs4244173
10	37158006	0.002421	rs1192658
8	3448428	0.5921	rs2469368
11	2452894	0.4241	rs11821140
18	69696752	0.4966	rs78250734
11	27819899	0.8911	rs1491874
3	176577531	0.2984	rs12107569
4	36129487	0.6675	rs6531412
6	77381799	1.18e-4	rs2446100
6	23001082	0.8355	rs10946587
15	76745687	0.5772	rs284902
17	59164245	5.537e-6	rs9899415
20	55303988	0.4211	rs2870766
2	160484415	0.9477	rs357012
9	103638441	0.008724	rs148865665
7	139373799	0.1174	rs9692061
8	115304991	0.5773	rs2132786
4	17886146	0.834	rs17526944
12	10371814	0.454	rs150976941
21	16400803	0.03674	rs146714089
1	241164095	0.672	rs529758
10	20206652	0.8701	rs16919556
17	78984624	0.7214	rs76351057
12	9310151	0.002047	rs3759276
14	51671017	0.9478	rs10135768
2	190531615	0.616	rs3828267
17	52885335	0.7591	rs2191233
6	4929985	0.4249	rs1341094
8	139095163	0.6238	rs139522867
3	86168789	0.2717	rs73138176
4	66801489	0.1164	rs138457068
3	69682611	0.8936	rs57691636
6	137904599	0.1461	rs71560640
22	36850984	0.05364	rs139960
1	9535303	0.7602	rs7418365
2	39274427	0.5981	rs146514867
20	44362826	0.5304	rs462528
9	103904669	0.002343	rs57097151
11	24997398	0.1964	rs11600296
1	18007045	0.5631	rs35588575
1	8168993	0.3805	rs4369247
12	1241614	0.787	rs55846332
5	111929164	0.005897	rs4958072
7	13561186	0.6986	rs2692467
6	152279878	0.3589	rs3020396
22	41733895	0.5408	rs4822022
17	43432801	0.423	rs4792853
3	45647956	0.7733	rs114165080
8	75899434	0.8288	rs10957744
3	122130536	0.1468	rs142037938
2	41109996	0.2941	rs10174272
1	58851448	0.1162	rs1557746040
6	81022862	0.5992	rs2322748
3	69713712	0.6408	rs9877101
11	37577423	0.9308	rs2901771
5	121817496	0.0392	rs6889696
4	66872362	0.4001	rs72637675
20	57010080	0.02401	rs6026272
4	153996213	0.001189	rs77427713
7	14839527	0.9819	rs11976755
7	130768831	0.3401	rs1004677
17	11441025	0.2007	rs34224484
5	154571311	0.5473	rs77156856
7	3566982	0.1184	rs2272526
12	89831594	0.4335	rs10777164
9	91359488	0.002318	rs1344096007
14	29741464	0.6581	rs8013514
8	102107874	0.8216	rs2599529
8	68573521	0.001264	rs62513804
9	72492597	0.5567	rs10868227
3	108009022	0.4689	rs116364981
3	194692862	0.7057	rs1356359
8	382398	0.8351	rs56259539
11	19460084	0.669	rs4757809
3	133216149	0.4253	rs7647542
9	844022	0.1103	rs7856704
2	133926021	0.3278	rs71413543
2	241068120	0.2756	rs75240830
8	115386188	0.9174	rs16885775
2	3799664	0.8056	rs6721106
5	128521866	0.08211	rs10062883
3	66722074	0.2014	rs13322622
3	66001255	0.1945	rs7652508
5	169550532	0.1069	rs13189595
8	130357913	0.1702	rs2099292
3	59756826	0.8453	rs140862057
5	31490185	0.858	rs7718681
8	123665757	0.7142	rs10090160
7	120291471	0.6833	rs150506153
12	21112690	0.5812	rs11045623
4	126937270	0.8303	rs149008371
19	14965200	0.001963	rs140661075
7	19021073	0.6329	rs2717350
2	75501720	0.9919	rs9309489
6	119520574	0.7371	rs77354436
2	176473330	0.003299	rs7571304
8	75917513	0.003719	rs16939022
22	45057161	0.5901	rs136901
1	104773139	0.891	rs1887907
11	15795916	0.6995	rs145986451
2	241853731	0.9291	rs73006033
2	14824929	0.8007	rs116103486
9	96792790	0.4589	rs7047684
4	106554158	0.7838	rs77103676
8	42980653	0.5776	rs1156267783
1	25396905	0.3636	rs7544866
1	100726936	0.6215	rs115866627
16	71655361	0.9015	rs916253097
17	66912101	0.8077	rs1838102
6	32829141	0.02229	rs28724899
19	55075036	0.936	rs73061951
9	87517155	0.8548	rs143325795
17	43853072	0.9513	rs35152905
1	30889775	0.8183	rs7552005
14	27260345	0.03936	rs34468288
3	131475469	0.2304	rs765006
13	108915394	0.05034	rs111727450
8	128482116	0.07328	rs75031828
7	55658415	0.6512	rs1227709699
2	56702495	0.5027	rs10490404
4	25706888	0.952	rs4482752
8	3413530	0.7941	rs1255878443
9	18531748	0.9873	rs7863071
12	119548277	0.82	rs34915081
1	200336096	1.475e-5	rs2808511
10	23737236	0.1576	rs6415970
7	4428765	0.7206	rs6956218
6	27688809	0.1451	rs9468204
15	47401714	0.006925	rs7176946
6	8040960	0.4706	rs6915432
16	13029488	0.1935	rs275405
16	46889132	0.5225	rs55761457
2	82944002	0.4613	rs111967351
2	29322929	0.6351	rs35384193
10	29305178	0.2047	rs1981133
10	129321631	0.9619	rs118188294
1	84090054	0.4006	rs149298128
6	68787966	0.001089	rs9351692
15	88985674	0.732	rs6496484
11	93195153	0.3339	rs2605590
6	68325976	0.9442	rs910363
16	11919946	0.9839	rs4429311
13	36244114	0.1133	rs143814291
9	34417750	0.9245	rs10972101
5	9133289	0.7517	rs2387936
9	17768964	0.3159	rs1170717392
10	34148669	0.9814	rs867214
6	93805132	0.3092	rs13209950
6	17701767	0.9299	rs12208445
7	132585527	0.3937	rs147869397
3	189410000	0.05111	rs2378515
4	169439341	0.7935	rs145536823
1	88042490	0.2478	rs12047246
1	199943572	0.9295	rs12401852
5	17034659	0.07796	rs79477068
6	30284375	0.6857	rs6912771
4	179647004	0.7352	rs1430215999
18	34898249	0.05921	rs117313069
10	100474484	0.7005	rs10786460
6	30171284	0.002238	rs2523715
1	66167805	0.1256	rs61780881
19	34412963	0.1535	rs143315984
11	18521791	0.185	rs11024688
11	126193534	0.3419	rs57372445
3	57575026	0.4508	rs373982440
5	128849063	0.2098	rs115933877
9	122417986	0.733	rs10818355
15	97915636	0.4872	rs4965180
20	32854296	0.6917	rs819160
13	62636318	0.9264	rs142489392
6	97908951	0.05204	rs62422084
8	9794093	0.7819	rs509820
5	178890164	0.8575	rs77053195
4	57056987	0.859	rs73158780
22	18261544	0.3151	rs5992835
16	61632952	0.9965	rs16963646
10	20514770	0.7294	rs7075954
3	37007183	0.639	rs145250648
4	32219149	0.2418	rs7673436
2	171136824	0.2551	rs7589237
15	96997627	0.9597	rs2043762
6	11117325	0.03059	rs2876214
22	34880063	0.3675	rs5999395
13	20637853	0.7298	rs12560534
20	48418710	0.9738	rs6512593
9	37993508	0.5888	rs12339915
2	40133896	0.002246	rs79643781
10	96088526	0.6253	rs56240705
19	49520315	0.7848	rs2387589
14	80373039	0.3912	rs75722451
6	154569105	0.06115	rs138642222
19	40850399	0.1928	rs748674245
3	61445407	0.02712	rs9816766
3	76667709	0.8913	rs17014453
12	84991253	0.7118	rs10862894
3	48978098	0.5205	rs150533228
4	136176700	0.7475	rs4356958
12	5458598	0.8423	rs4766358
3	156406399	0.6021	rs344008
10	122004729	0.6033	rs4586067
7	124238174	0.2442	rs1524759
4	109498036	0.2221	rs145519215
3	170091584	0.7236	rs34392658
1	86483104	0.4065	rs10493787
10	86924483	0.8987	rs11201422
5	81775236	0.85	rs224849
15	24601818	0.482	rs12917391
14	94340343	0.6962	rs8012518
12	1841324	0.8257	rs10773986
16	8923374	0.2522	rs78135743
18	3676644	0.1086	rs1675256
2	56661622	0.6849	rs113460532
2	57884061	3.027e-4	rs114076013
9	103743071	0.1729	rs72739425
3	158013981	0.5825	rs141858049
11	12308462	0.4493	rs117889701
11	51538690	0.02048	rs56029350
3	168690312	0.2661	rs9290349
10	5645947	0.003028	rs4750519
20	33662737	0.02629	rs4621232
2	219185033	0.3801	rs4423579
8	3632042	0.5923	rs1982697
20	12850650	0.3881	rs6109591
6	166896697	0.7503	rs73033757
4	27599398	0.06942	rs12374287
4	109556159	0.8758	rs2575608
1	182699886	0.5578	rs72727026
17	65998167	0.002029	rs28855509
17	21289225	0.06152	rs1320253
3	60719139	0.2589	rs1735476
2	88527414	6.237e-5	rs12995491
2	161737477	0.7538	rs141111574
7	146173612	0.7573	rs10264684
4	188203393	0.5667	rs1553988026
13	92544133	0.2573	rs7982606
6	100200792	0.9876	rs9403056
18	48857326	0.001869	rs17812359
10	82691970	0.3466	rs3891440
8	86922297	0.5488	rs2977872
8	80232616	0.02055	rs4577947
12	9745747	0.2671	rs10771915
12	24341212	0.6524	rs71450425
10	36521289	0.2536	rs1219570
1	157552131	0.7607	rs9787105
6	97005036	0.8916	rs12661802
4	138825456	0.5352	rs2037318
1	206989901	0.6496	rs78175573
12	91174542	0.154	rs73207917
18	7649418	0.5455	rs28788217
5	146551865	0.01043	rs7718831
10	73030016	0.3333	rs12416505
8	12598132	0.006925	rs4625037
6	130224735	0.6883	rs77815808
3	103326502	0.6908	rs386664059
8	117651299	0.03844	rs4422805
1	101133651	0.3084	rs141070614
7	116819135	0.1138	rs38867
4	112900719	0.09277	rs62331697
7	32245891	0.9977	rs933139016
9	4151884	0.01786	rs12344449
11	9112572	0.509	rs74052399
4	7125930	0.2048	rs13136923
4	55531680	0.7052	rs4864915
14	76633956	0.1985	rs879357428
7	25319224	0.4782	rs78555779
2	77803548	0.9553	rs7592821
9	122786147	0.005955	rs76273194
11	56397784	0.009092	rs35313960
18	37719275	0.696	rs16972857
4	129111841	0.3442	rs144739184
12	15656846	0.8296	rs61754411
6	10269714	0.003291	rs6914271
15	22839971	0.8021	rs1015172
13	31808385	0.7736	rs9541783
7	155654214	0.4878	rs10234949
1	91384826	0.5385	rs10801834
1	230450777	0.292	rs1051814
8	18928558	0.313	rs1006364578
15	65612668	0.4074	rs12594529
8	75961686	0.005275	rs6472884
13	32832149	0.5594	rs2520686
3	108614830	0.8413	rs116356446
9	7963279	0.6372	rs67353536
2	24978992	0.008463	rs12615105
8	8739456	0.959	rs396121
9	95652924	0.6909	rs10992511
4	10506201	0.6884	rs17467308
3	1425361	0.7141	rs113414436
4	127837723	0.7513	rs4834156
1	220037210	0.2042	rs61836042
21	37628514	0.1396	rs11910590
9	78159780	0.5177	rs62555207
4	9050224	0.04339	rs138121019
11	4433041	0.633	rs1979155
3	174356654	0.3712	rs9878679
15	76849591	0.5752	rs1603860
20	55495017	0.2087	rs74390820
18	43339473	0.343	rs73431884
6	123022317	0.428	rs7743671
21	45507193	0.9225	rs2071154
8	116056562	0.3149	rs35099047
11	15276734	0.007818	rs72860429
1	79345340	0.3253	rs149650176
6	163365052	0.4313	rs147427057
11	75097031	0.3763	rs965198276
2	18930611	0.04919	rs79440702
18	63956233	0.9454	rs10163912
21	34578154	0.377	rs9983081
19	1059555	0.003411	rs1176970813
8	8950039	0.6191	rs80271236
10	71648522	0.9371	rs10999014
12	81079630	0.8909	rs201708202
16	84808622	0.001865	rs2303231
1	24286649	0.7351	rs35666672
1	68631522	0.006952	rs2820492
3	58591731	0.007853	rs6803969
13	113255624	0.2272	rs6577097
12	121363598	0.003519	rs1732396
15	33552927	0.7361	rs12900438
16	12938538	0.008495	rs12932603
9	108884151	7.736e-4	rs1516895
16	77609014	0.004539	rs80008337
8	2661562	0.5311	rs1026379
6	167443017	0.876	rs2237273
14	29131014	0.2243	rs114553704
5	6125133	0.7404	rs36085262
5	117596135	0.8694	rs17143929
4	187003339	0.898	rs1996594
3	14307483	0.3207	rs900188
3	118562656	0.7912	rs1553739769
3	58371770	0.7284	rs62258094
4	32161466	0.4595	rs145707129
6	99892779	0.8924	rs4499939
21	41012280	0.769	rs679857
10	93933072	0.09574	rs76546427
22	33413310	0.08392	rs133957
19	4569892	0.06471	rs8106946
2	210083866	0.0778	rs7591712
6	40188605	0.5747	rs114112061
5	19493815	0.8612	rs1486850
18	56960529	0.1492	rs8084393
1	204020481	0.1745	rs11240655
10	98896005	0.002106	rs2817712
1	76692491	3.653e-4	rs482598
4	115076043	0.3489	rs1112494
1	240418702	0.6548	rs2124728
18	3170084	0.7542	rs139857152
15	72115541	0.09776	rs8747
6	1359023	0.1581	rs9378617
4	79782128	4.201e-4	rs146274193
20	55795519	0.00171	rs386815517
18	11261287	0.7486	rs1398664506
4	133117620	0.5356	rs2418561
14	81464084	0.6617	rs79746054
6	73581987	1.551e-4	rs1207362501
9	71686866	0.7252	rs7870727
8	118311525	0.1774	rs7833661
8	29399225	0.7248	rs10105691
2	29565447	0.04668	rs75791147
3	121585631	0.07139	rs28620947
5	84906779	0.5701	rs80085151
9	117244937	0.2188	rs10817623
1	244721159	0.4892	rs61274021
12	97545582	0.9386	rs7308280
17	14465361	0.3495	rs4347668
10	9072317	0.3739	rs2589570
14	31103459	0.3546	rs142065369
8	33324394	0.1209	rs2676411
2	9051404	0.2659	rs62104424
6	19177658	0.428	rs6939044
3	39541550	0.7828	rs1708059
10	6211087	0.7666	rs7923054
14	47930891	0.003787	rs1055302239
13	35399845	0.2425	rs118048126
18	28849215	0.8328	rs16961589
15	64706428	0.01521	rs138765760
2	83835213	0.2208	rs79959811
2	228467925	0.1076	rs6436705
2	229656048	0.001233	rs4293558
1	227935280	9.64e-4	rs2236361
11	41217173	0.6579	rs2200563
4	742705	0.002532	rs4690191
10	44695308	0.6055	rs7902040
1	84034386	0.3399	rs72944281
19	40841314	4.618e-7	rs7257972
10	21143775	0.6556	rs141314080
6	10003510	0.8385	rs62404873
17	58912708	9.62e-6	rs7208501
4	24156842	0.7429	rs6448240
17	67054709	0.1864	rs9902504
7	37431317	0.1528	rs75630613
3	60268448	0.1257	rs144370284
5	132664373	0.9298	rs11750078
14	93094927	0.1331	rs10142293
2	2932938	0.4383	rs1667067
5	88474722	0.006126	rs56368881
5	80195836	0.565	rs73139507
2	41618914	0.6951	rs1354980
14	22274775	0.7714	rs143762456
6	161373730	0.5673	rs659990
21	30505004	0.5426	rs7282357
4	181706955	0.005868	rs2255143
17	57174257	0.7845	rs115032105
2	180735929	0.004391	rs77955000
3	4431515	0.001033	rs698213
10	101645498	0.6999	rs2490763
14	34873779	0.1115	rs75304772
8	73523184	0.301	rs17762546
16	17139776	0.4527	rs11639787
4	170545431	0.8576	rs113841075
22	21998012	0.05216	rs76690447
9	103977418	0.001889	rs10989436
2	74947671	0.8367	rs13399370
6	51682409	0.3047	rs6937910
3	133864679	0.07156	rs79251062
2	40250554	0.04507	rs12468162
4	100505010	0.0837	rs78395459
7	9753332	0.003887	rs117535963
21	39766497	0.2099	rs9983942
2	19810327	0.8604	rs62125254
3	129441343	0.4094	rs75282939
5	149498064	0.3562	rs11740840
15	31120515	0.8323	rs798131
16	52232773	0.3331	rs72792195
15	55555714	0.9163	rs11634665
19	33307071	0.4103	rs8108383
16	24241052	0.08844	rs116514633
4	40433055	0.2993	rs7672178
10	47555294	0.4248	rs7071171
12	70289868	0.786	rs12228198
1	81193662	0.3931	rs10874162
13	113586889	0.9365	rs74532747
22	39733521	0.003995	rs12627838
18	19082954	0.2491	rs188462709
12	121254654	0.5475	rs11065276
14	105035446	0.5045	rs4983431
16	57698714	0.6697	rs80206511
7	17758918	0.5714	rs10257171
5	117625932	0.2929	rs55820544
17	2139271	0.8846	rs117944276
2	68114898	0.4204	rs2902041
21	34837144	0.8998	rs2186280
9	132304987	0.2995	rs72768046
2	76506965	0.1692	rs12991368
3	111186348	0.2878	rs1497995
10	117789093	0.702	rs180614
7	154884913	0.133	rs113548673
1	107898421	0.245	rs4317836
8	48458223	0.9759	rs4594029
[truncated: 858,361 more rows]
