# Supplementary material for: GWAS for primary angle-closure glaucoma identifies loci related to ocular biometry and morphology
Source: Nat Commun. 2025 Nov 14;16:10003. doi: 10.1038/s41467-025-64949-z (PMC12618631; doi:10.1038/s41467-025-64949-z)
Supplement: Supplementary file 6 — Source data [file 41467_2025_64949_MOESM6_ESM.zip › Fig2_METAL_regenie1Asian.tsv]

chr	pos	p	id
11	100009976	0.536	rs12364336
10	94368655	0.675	rs187038614
14	24945136	0.1618	rs12878957
16	54406566	0.1583	rs78370753
9	21100743	0.7265	rs10964838
4	7791318	0.1422	rs190893776
10	20647347	0.3045	rs189366687
4	30203202	0.008592	rs2613184
16	77182094	0.9739	rs76085604
18	45056671	0.06747	rs6507763
13	102173948	0.4977	rs9585722
11	114842619	0.5087	rs10891784
12	46761324	0.9053	rs1873793
16	19084266	0.4372	rs35189264
3	101072103	0.02356	rs9874875
17	16529675	0.4734	rs9904901
10	71248893	0.5804	rs2082207
8	66159181	0.6273	rs10111146
18	66565213	0.6627	rs117459879
7	10289703	0.7675	rs7782925
9	73051347	0.003012	rs11142428
7	97713101	0.5366	rs7790479
1	64114429	0.009021	rs11576729
7	16359973	0.8994	rs10950607
15	49742494	0.2272	rs28375625
2	6152899	0.8374	rs2609196
22	45564936	0.7869	rs132866
10	72752164	0.9062	rs12254773
11	68421867	0.3374	rs4930590
13	105302848	0.007048	rs491695
16	86665821	0.9074	rs7191473
6	112474708	0.1032	rs73766944
7	151225904	0.04428	rs4549696
3	28780403	0.4521	rs9849208
1	49333696	0.7328	rs4131648
3	161397466	0.5986	rs9857552
1	97128656	0.1697	rs12752407
3	145035931	0.2607	rs2084064
1	3366493	0.3662	rs2096102
1	168554689	0.2628	rs6427132
10	37060431	0.3054	rs67665708
2	130092253	0.9173	rs4662915
2	107405981	0.5437	rs35664652
4	46783728	0.645	rs11727711
16	6396948	0.7453	rs12922093
8	82486431	0.6065	rs111802420
16	52176073	0.219	rs11640171
11	69874017	0.3728	rs11826192
9	97196979	0.5595	rs2486632
4	82864782	0.3679	rs2868246
19	37493617	0.7294	rs2551049
3	116374090	0.7725	rs1401085
13	50458005	0.3619	rs141504964
5	75769258	0.06358	rs10038589
22	45299778	0.8048	rs115066423
4	153707846	0.2293	rs7439700
4	97098852	0.8955	rs2865726
9	76036880	0.7603	rs673326
18	13361130	0.05484	rs17681406
14	40574622	0.1019	rs61325176
10	78993634	0.5129	rs2616655
8	89566662	0.4923	rs34743788
4	44849345	0.5903	rs6816452
6	99059720	0.006459	rs768893
3	189426360	0.7747	rs73195998
13	89945524	0.1144	rs2348651
14	44950886	3.752e-4	rs425050
2	158198128	0.2814	rs13409742
9	24193488	0.4704	rs1333334
3	69765151	0.5305	rs12491390
3	145484848	0.5446	rs2687852
2	101608981	0.4219	rs377092766
8	87829190	0.6831	rs2125254
1	220604440	0.7934	rs12042911
1	106080550	0.1964	rs1404021
2	152138522	0.001628	rs3771886
3	39853465	0.3912	rs9814446
8	27688599	0.002908	rs4540371
2	48212562	0.4982	rs1601064
17	30043274	0.5098	rs62062249
1	195824061	0.9467	rs4460616
19	53119166	0.7965	rs7256557
6	151165232	0.008059	rs59067848
19	44962878	0.4004	rs10221516
18	28411346	0.4048	rs62089001
10	106834164	0.1518	rs790741
6	70344558	0.8855	rs80103603
18	76023476	0.04935	rs8093663
1	227559522	0.8383	rs61833063
3	37298243	0.01065	rs56990886
16	80584909	0.8701	rs28589320
10	95489435	0.007682	rs11187629
18	69059944	0.01004	rs334446
2	154182851	0.9117	rs140132792
7	147669240	0.6351	rs7797584
1	226932435	9.959e-5	rs6662601
6	32326246	7.538e-4	rs9268305
19	54033531	0.9332	rs7252200
5	38087397	0.009173	rs2471047
7	16528525	0.02863	rs7806545
13	63637277	0.2332	rs3119938
18	12139947	0.9954	rs149249215
16	16188763	0.1948	rs3932161
6	103444556	0.2677	rs2051644
7	131853654	0.5261	rs7800692
4	5837325	0.2654	rs3821937
4	178274835	0.9472	rs13112390
9	127633480	0.3258	rs148094748
1	83082208	0.2162	rs57003522
10	131079891	0.8717	rs2542624
14	86866577	0.9188	rs17122293
9	3709946	0.9121	rs79199288
19	7837883	0.3768	rs60461152
1	21106016	0.8491	rs1021077
11	80627680	0.1851	rs7925064
4	57942649	0.03541	rs1714010
2	45574191	3.707e-4	rs4245802
10	122504197	0.5356	rs3011404
10	93716784	0.08172	rs4933706
15	42302706	0.2152	rs9919986
1	54365396	0.9709	rs2284453
4	27043449	0.8395	rs16878719
6	139244123	0.0536	rs17068090
8	83546932	0.8005	rs35200268
2	77233822	0.7875	rs1446706
1	156189626	0.192	rs2853646
18	63791425	0.8026	rs74807830
11	30074963	0.4529	rs370033605
13	35451150	0.3361	rs7982372
2	122307017	0.6024	rs111505058
1	206896750	0.005759	rs4240848
10	110907404	0.4488	rs7097237
2	154806577	0.4472	rs5007924
3	145789634	0.2893	rs3792345
7	90449522	0.3972	rs62468465
5	53784047	0.153	rs77925861
2	51387694	0.4415	rs72830234
6	28345212	0.9176	rs76773322
10	134456762	0.9817	rs12412313
21	45349509	0.3556	rs2070545
10	24910915	0.3926	rs2367067
11	30302023	0.09485	rs4923632
6	38313313	0.3383	rs6917308
3	28552644	0.4957	rs4680751
15	50606392	0.9146	rs72738917
19	19530270	0.8629	rs2916074
1	80016295	0.5744	rs1603126
6	151758042	0.006666	rs6557140
5	118125237	0.1958	rs6595162
5	153532490	0.1868	rs10074414
2	77202048	0.8393	rs76150006
22	19590286	0.7774	rs12170825
3	85788807	0.5837	rs9883919
5	63184906	0.08708	rs6865761
8	17022527	0.7615	rs2952124
13	100241684	9.69e-4	rs7330081
8	27808489	0.3207	rs2685416
11	49785692	0.05154	rs11040515
2	79139752	0.6797	rs17015802
9	132464392	0.3918	rs13298331
5	40366803	0.5611	rs12514679
8	94750080	0.004138	rs56282609
19	17211566	0.7292	rs10423712
2	50357507	1.77e-4	rs12622858
3	85379095	0.3007	rs12491707
13	112147221	0.5495	rs2774445
10	38492377	0.1743	rs1740733
8	95426679	0.8953	rs143381822
3	125395295	0.4603	rs13058844
2	183319155	0.9627	rs146841085
13	54667887	0.1938	rs12874199
3	149503204	0.922	rs12695942
8	73089635	0.006858	rs994164
1	119065783	0.4327	rs6663341
14	51435686	0.5781	rs1962158
21	25143695	0.08747	rs6516582
8	26926319	0.2951	rs9886431
1	146540616	0.009982	rs75684362
5	116749936	0.003204	rs2560572
11	116388998	0.7683	rs7930587
10	112370198	0.1581	rs10884998
6	100681405	0.3876	rs2224067
7	68538333	0.5508	rs3102786
3	46146984	0.7635	rs13078053
22	33851505	0.7034	rs9609805
10	38692086	0.2686	rs4934947
6	47773434	0.932	rs9473194
8	116988588	0.4249	rs12056610
11	85814339	0.2083	rs10898435
1	57848758	0.851	rs11207022
1	2845752	0.2394	rs10797367
13	24214603	0.1752	rs7989882
4	150199986	0.03417	rs479939
9	11618444	0.5629	rs17239288
2	149957538	0.006226	rs6717757
10	19478503	0.1449	rs7909685
6	93674940	0.2913	rs2485797
21	27770611	0.9385	rs222151
5	157704332	0.3144	rs1145605
18	9558535	0.9594	rs329021
1	79720556	0.6202	rs5003964
2	107894379	0.3381	rs2041439
2	239308830	0.7204	rs11676139
11	13780234	0.8848	rs10832107
10	33393284	0.6543	rs2750059
13	22123676	0.7223	rs4770172
6	113776924	0.7955	rs9320458
21	31970312	0.28	rs198901
2	125260782	0.09951	rs4848937
7	19991356	0.3884	rs4324841
5	152686944	0.9815	rs308270
2	151820660	0.9268	rs62168644
5	85618844	0.7269	rs10037050
10	3285729	0.5189	rs2764981
2	129278136	0.8653	rs705063
4	35141776	0.1942	rs28829409
3	117542047	0.4563	rs9843364
8	114168172	0.5897	rs12681814
3	144402337	0.1236	rs80243683
6	121322005	0.8255	rs7755171
8	56416388	0.4945	rs73595333
1	10466040	0.1244	rs35859381
8	52005741	0.0596	rs7832466
17	8204370	0.1905	rs9899432
16	986168	0.1659	rs12598230
15	22860251	0.3106	rs75447477
3	97971936	0.5079	rs9835305
2	123930101	0.3018	rs6750455
2	198782692	0.002561	rs1589162
3	147935790	0.5211	rs897667
9	34875554	0.3292	rs276677
21	31618591	0.5794	rs4331596
20	43788265	0.9045	rs34233258
10	85343660	0.2873	rs7920355
17	29117010	0.5359	rs55938328
1	180456867	0.4022	rs57070632
11	120546223	0.7258	rs10892604
1	41245859	0.2249	rs2251413
18	74854898	0.4785	rs2597298
6	86059621	0.6707	rs56679761
5	149321029	0.4778	rs1368426
9	87942912	0.003493	rs7853185
1	88743707	0.3964	rs12072283
11	29812006	0.9144	rs12290115
1	226965334	0.01739	rs4653468
9	29068788	0.4113	rs62552050
10	84984421	0.2063	rs11197830
14	105125821	0.9837	rs4075358
1	213891986	0.7094	rs1553797
2	239964372	0.02382	rs11124175
1	88779625	0.09337	rs589824
5	74163928	0.4912	rs7717223
6	116126713	0.008856	rs13191153
4	5365741	0.5844	rs62297299
2	165821681	0.01795	rs6432806
2	84287580	0.2619	rs13431089
12	40818260	0.6609	rs7972535
13	41952873	0.2634	rs9315839
4	24557251	0.7745	rs77133676
5	11104375	0.001754	rs2400009
2	66864344	0.1182	rs113141186
20	1067571	0.004005	rs6032810
5	7112340	0.1409	rs13184172
6	115242401	0.8112	rs62444375
13	30605509	0.9283	rs2388382
13	105059107	0.6254	rs116954301
3	162639710	0.9119	rs56155538
14	45197342	0.09071	rs712411
4	145190644	0.661	rs11725863
20	58848067	0.1938	rs6015705
15	57110853	0.4189	rs1612205
4	161956522	0.007978	rs6842581
8	136420757	0.1377	rs10481418
1	41196972	0.2738	rs6699005
3	77212466	0.4617	rs4684018
11	23223423	0.8953	rs1004730
8	18817359	0.8917	rs17384528
2	209350626	0.003806	rs4675769
2	156565755	0.005885	rs1517467
2	47739551	0.8504	rs2303424
4	108361876	0.9997	rs4365795
11	18179757	0.5623	rs144185043
3	20604321	0.8983	rs1395100
14	73630270	0.1001	rs165931
17	48485649	0.00215	rs9889347
10	127553406	6.358e-4	rs142280689
2	204377871	0.2421	rs11683935
6	67771104	0.6893	rs2444638
5	146865249	0.9924	rs76914000
6	31334993	6.339e-5	rs9266384
3	68341414	0.5884	rs7618050
16	28222690	0.7834	rs74014266
9	116863348	0.002443	rs1465657
10	106842273	0.1573	rs1966857
18	42485500	0.007382	rs16978223
13	75887892	0.8587	rs9543899
11	62175804	0.8454	rs2958529
13	89922393	0.03974	rs314531
5	158041829	0.6027	rs824879
2	74448113	0.9799	rs186260384
5	99134098	0.7339	rs7447716
8	33140933	0.412	rs12550108
3	13896140	2.014e-4	rs3762719
4	114702345	0.04837	rs10461195
21	33668493	0.5882	rs8132833
16	68730415	1.991e-4	rs11075695
3	145232877	0.4794	rs10433439
11	125823752	0.3261	rs581548
16	76038190	0.4707	rs1498063
15	93682883	0.6407	rs8024105
5	7533679	0.619	rs1027578
13	87235316	0.5347	rs9560372
4	85064127	0.7478	rs1921870
18	40149746	0.7804	rs4525577
18	10967453	0.03208	rs8099509
2	182260897	0.505	rs13390938
8	77191449	0.3406	rs13260387
15	56129203	0.2958	rs11853453
3	136803845	0.0711	rs7627723
4	126387998	0.1101	rs56028137
16	15528953	0.00105	rs40606
5	52359103	0.9362	rs3212546
4	134161421	0.4891	rs376323838
8	127906288	0.3688	rs4298461
8	101660341	0.9499	rs74340703
2	236697495	0.08422	rs72983012
2	107681806	0.1419	rs72832094
1	105368201	0.8764	rs12037287
4	96585199	0.82	rs139027988
4	125061875	0.8605	rs62320054
8	132702928	0.003925	rs1592530
1	231912592	0.9771	rs16854954
3	156299698	0.007939	rs77989715
18	43842617	0.2439	rs9952972
5	122010256	0.2276	rs7733772
6	78742535	0.4722	rs4706671
17	53775993	0.0661	rs1346240
19	46403914	0.5869	rs55903508
5	76799950	0.005258	rs149510163
2	156730260	0.1344	rs13382244
8	15047917	0.007457	rs556692
15	62169520	0.3767	rs12902409
11	55507965	0.9033	rs67071325
20	7553042	0.7353	rs8121908
14	41018543	0.0242	rs117101789
2	207076024	0.8249	rs16838083
6	29950321	1.811e-4	rs3734830
9	24969997	0.8626	rs11790848
3	71341774	0.3946	rs12495346
20	47833697	0.505	rs4810936
2	199792247	0.9579	rs2345170
4	183809028	0.6929	rs13135462
17	63181123	0.004956	rs11651081
4	107314186	0.02846	rs57117837
3	120421373	0.9305	rs11714216
3	78330515	0.6838	rs58383444
1	29194637	0.9781	rs204070
1	86978481	0.2744	rs2093194
1	208930265	0.8567	rs12076253
4	117955339	0.7897	rs969274
6	85317146	0.6874	rs6454387
3	16970781	0.7415	rs9879150
11	65468808	0.08655	rs555465
10	85732981	0.8022	rs11511513
7	53665470	0.08883	rs6960686
1	244432912	0.1224	rs79995264
15	30221562	9.165e-4	rs1719359
9	31357336	0.04508	rs79894384
9	72008771	0.7701	rs78538273
3	72538164	0.004403	rs9866971
18	69319311	0.2217	rs8097744
7	103823922	0.9341	rs12705189
8	70033484	0.4381	rs629857
2	163907991	0.003267	rs74666931
14	89179426	0.08604	rs74752397
4	173193603	0.6072	rs28489402
9	127208204	0.8138	rs10081773
6	13157870	0.7651	rs16873638
10	78409355	1.36e-5	rs7923596
3	17477901	0.5389	rs73161441
1	82207172	0.5633	rs954867
5	83882288	0.7588	rs7729166
16	79565943	0.2316	rs1345849
22	21223590	0.8144	rs165820
13	88416350	0.436	rs16958893
2	227977522	0.002149	rs2396459
5	128938335	0.4597	rs74290699
16	62218759	0.003392	rs9940122
14	27571884	0.6315	rs12436279
18	30815610	0.1684	rs57204429
9	132590159	0.1205	rs11789220
4	156787340	0.4288	rs6848883
1	37280827	0.884	rs2135596
5	179740108	0.8844	rs75664354
7	158528357	0.007917	rs35865957
4	54401001	0.1093	rs11733754
1	114720926	0.081	rs6695728
9	28320201	0.2732	rs10968506
11	3080102	0.5219	rs410820
2	45571703	0.8091	rs6760244
11	39138224	0.8798	rs10768458
10	120286725	0.3507	rs78662017
4	79311142	0.5928	rs35050841
4	180488278	0.4419	rs2611001
9	113957534	0.9084	rs7046956
14	72690733	0.6541	rs12147219
12	109600575	0.4995	rs7976552
14	59367989	0.8238	rs407197
18	46607271	4.767e-4	rs9675559
13	41143881	0.2885	rs1923249
2	87052934	0.009135	rs12466105
4	124041490	0.03683	rs62322502
1	203784434	0.002756	rs140895203
13	64028667	0.1021	rs7490201
6	131823079	0.9382	rs2781626
2	80162195	0.4967	rs2974142
7	53349972	0.02085	rs13222187
1	167687734	0.6045	rs4657700
6	161561169	0.4199	rs2009830
7	97593975	0.2827	rs34017859
9	10847788	0.769	rs987388
17	63184017	9.135e-4	rs7220710
2	59500808	0.2468	rs2192560
5	43134510	0.512	rs512921
14	57158851	0.2599	rs60823067
3	177509594	0.829	rs9879972
4	28210812	0.8385	rs10009905
6	12021539	0.001261	rs9462377
6	118696338	0.009317	rs7767864
4	7783172	0.1052	rs77207711
8	119784816	0.2825	rs11787376
3	31089689	0.007469	rs1485915
14	23416138	0.8458	rs1815231
20	25445591	0.1379	rs422844
15	31078080	0.98740000000000006	rs10083648
1	87923244	0.03064	rs12760490
19	49909415	0.6995	rs73053918
20	56890884	0.91	rs3787153
1	59734110	0.1291	rs333666
14	64414183	0.06032	rs1262235
15	61049569	0.1836	rs7183955
2	109271004	0.01917	rs200872933
11	11682329	0.2557	rs34787964
3	38946064	0.1349	rs11129810
2	55072474	0.103	rs2116435
1	118990640	0.4548	rs1408592
10	19862537	0.5016	rs7912384
15	29746034	0.1176	rs659546
8	20999657	0.6441	rs2631894
3	49337120	0.07599	rs4554002
2	80765291	0.8895	rs13006983
6	70245692	0.829	rs9351763
1	218209585	0.3776	rs12145769
9	84323900	0.3414	rs4877223
15	22845652	0.8017	rs71400446
3	60923401	0.776	rs1868222
3	138212007	0.1849	rs1625751
4	161784069	0.4952	rs2098459
9	30629320	0.7674	rs10813330
20	22778372	0.3011	rs6075966
7	48652924	0.639	rs1918605
5	148768604	0.8583	rs353282
5	88318058	0.1933	rs4916742
22	35685218	0.7766	rs9607263
5	75087558	0.5268	rs1643954
18	50124757	0.754	rs56240824
4	167205856	0.1009	rs2125792
14	20499105	0.3456	rs113013864
4	152689274	0.003658	rs6857073
18	40173381	0.2166	rs11873940
8	72345405	0.6547	rs4434652
1	95150786	0.345	rs12736683
1	56651405	0.002591	rs10158913
7	65353579	0.1901	rs113482822
18	70620157	0.7654	rs4487002
1	213162146	0.2397	rs3010779
7	123985323	0.6405	rs12672185
8	123784627	0.1127	rs6985850
7	16528409	0.02332	rs7806392
4	139868650	0.6714	rs4306908
6	8024298	0.9079	rs9379153
14	95648657	0.006263	rs1054195
15	68639193	0.002195	rs748891
1	92964681	0.003944	rs141111263
2	224224432	0.3606	rs10165469
20	55638220	0.1354	rs4811793
2	44516282	0.904	rs6715202
16	1562804	0.1516	rs1966171
3	31517850	0.1612	rs9852252
3	56271850	0.00233	rs1452222
6	64549656	0.06553	rs11755371
1	146795532	0.005347	rs370180125
4	41278869	0.8266	rs13136946
7	15547950	0.02256	rs1992025
8	49287411	0.4541	rs13259359
9	103426596	0.006702	rs3923397
8	27174053	0.6064	rs6981016
16	3711656	0.5249	rs7200737
14	50797822	0.002437	rs4898655
11	10276068	0.004723	rs61889814
7	147745910	0.437	rs2527047
2	164058307	0.008297	rs10208569
10	31210609	0.3646	rs3006603
6	167325603	0.1017	rs71571463
9	116043027	0.6896	rs28733164
11	99093928	0.555	rs61893090
1	226057816	0.3673	rs168618
13	49222088	0.1419	rs7987608
17	49991180	0.02666	rs202121
6	83439360	0.09947	rs6917430
6	15385454	0.6903	rs6905698
10	70992413	0.008552	rs874557
6	102642790	0.6147	rs1232210
9	81678572	0.335	rs7862567
5	132248041	0.2864	rs58840150
1	112964897	0.1738	rs2492517
3	104051157	0.3916	rs73180534
21	15492946	0.4617	rs73155581
1	85518702	0.621	rs71652688
9	110300994	0.003074	rs4979065
21	36083229	0.861	rs59160867
10	83867070	0.2655	rs6584530
14	41443217	0.8464	rs1176982
2	150300596	0.8697	rs62190600
3	143742564	0.04057	rs34117171
9	33215293	0.2445	rs62544432
15	26720949	0.5889	rs17670061
4	76961334	0.2362	rs6833788
6	10127684	0.9045	rs12527216
15	54904587	0.7634	rs1851005
4	187552684	0.6668	rs78368352
15	69895835	0.005755	rs1549453
3	24778050	0.07272	rs12491749
10	100273911	0.5046	rs10883114
10	61231420	0.9907	rs2198046
4	43201335	0.4365	rs4861256
8	23378055	0.002151	rs13254315
9	17297694	0.8637	rs17828423
5	2787255	0.2294	rs62335060
2	177652593	0.1795	rs6706043
4	75128676	0.6271	rs28644493
1	119772807	0.8825	rs2001925
16	53270752	0.4865	rs62049769
6	138734422	0.07275	rs1053657
10	101529143	0.07409	rs11190274
22	22416388	0.3532	rs61306751
13	57407616	0.3769	rs9563423
9	80652621	0.005416	rs12237898
12	90345607	0.1963	rs4842699
11	113136080	0.39	rs17598303
4	167322777	0.785	rs28580222
4	151410617	0.3411	rs186211969
3	112546473	0.2343	rs1997281
8	99221850	0.7893	rs2877495
8	76392317	0.5288	rs2672853
15	78986805	0.8656	rs8041377
10	57524388	0.0483	rs2140400
5	53823285	0.1554	rs2565004
1	43285544	0.713	rs6658712
15	57289469	0.4938	rs9806712
5	35643026	0.4223	rs10043903
1	19763085	0.2079	rs72653931
10	130384285	0.1439	rs61863640
8	111605194	0.5473	rs11988759
3	21491281	0.2063	rs12497792
5	6214269	0.05489	rs2937804
8	70029478	0.4333	rs1426600
3	77943806	0.4539	rs726827
9	85428983	0.5633	rs1885348
19	45707532	0.5415	rs8105818
5	169917130	0.6657	rs7700418
6	53837997	0.3876	rs9395895
4	63694936	0.5831	rs12641913
3	172800243	0.6597	rs73044980
11	131030927	0.5395	rs1894188
10	127037417	0.01228	rs1459385
4	98966201	0.6632	rs1967979
4	94250702	0.4532	rs1836115
3	11415160	0.02544	rs4273358
3	164062563	0.457	rs78633285
1	4658538	0.4497	rs12567277
5	128487073	0.3572	rs373448923
5	160282736	0.8584	rs12521374
1	234556630	0.8556	rs6661926
14	91372238	0.5171	rs60120219
11	115051569	0.04615	rs4938183
6	82728279	0.002278	rs7775010
11	76963579	0.9948	rs10899366
15	62349000	0.8001	rs28692770
18	3954314	0.7378	rs11081080
6	22382907	0.8005	rs719332
3	168787840	0.002408	rs1420470
10	36494808	0.6786	rs315602
13	53280013	0.2547	rs2038826
6	39109161	0.05357	rs7349859
14	61697511	0.1475	rs76996739
20	51921328	0.4383	rs8121015
6	71674227	0.3827	rs4707873
8	54300255	0.8448	rs62505430
4	72618334	0.1833	rs7041
4	18232531	0.03535	rs2320567
12	131136600	0.262	rs12829361
3	175253492	0.7018	rs62287124
6	74967056	0.7806	rs1387416
2	127381054	0.4865	rs1822011
15	44943226	0.6258	rs138394426
7	39332927	0.02292	rs74652274
7	8268985	0.1916	rs17145870
11	118529595	0.6046	rs745663
15	29282841	0.7483	rs56773161
4	105465759	0.8565	rs71599009
17	6477989	0.4521	rs36105772
15	76897074	0.7692	rs2956382
14	27768564	0.4855	rs203597
4	58840970	0.507	rs35960340
13	24571696	0.3512	rs61945307
4	20392291	0.962	rs61789400
15	86762772	0.4464	rs77445538
10	25958258	0.9839	rs137939556
6	52130745	0.001883	rs6925229
1	202660953	0.4563	rs66670605
3	111568428	0.4897	rs12695246
2	152190205	0.002428	rs35723696
6	76181011	0.2401	rs79653348
14	83789683	0.5593	rs17118406
12	76168000	0.3517	rs17115661
11	43035922	0.002212	rs7105687
13	64556988	0.006599	rs76992458
13	19484083	0.001184	rs2083806
1	92863103	0.01319	rs7517541
2	128713169	0.3285	rs72969611
1	150170612	0.003688	rs11205340
5	60426260	0.1363	rs295573
4	177906720	0.03883	rs7679764
4	130263495	0.2634	rs11722681
21	47510626	0.4935	rs113245938
17	32082120	0.6236	rs11651523
13	56172140	0.5357	rs9527423
1	105074266	0.08586	rs77778322
13	65467557	0.8603	rs9540261
2	15686428	0.03482	rs79209424
6	99464954	0.1941	rs2747740
5	41616654	0.4264	rs72760371
18	60828024	0.3536	rs76771187
5	107731010	0.855	rs10078397
20	2166427	0.7893	rs6082335
14	47965986	0.008908	rs11846481
20	32297509	0.008366	rs2747547
11	69556527	0.446	rs4420295
9	95207402	2.617e-4	rs10992339
7	107811702	0.3786	rs2284280
3	166620038	0.782	rs73878420
6	3262415	0.005412	rs35009357
10	126268244	0.6813	rs11245303
2	189939718	0.2213	rs7421525
3	137273805	0.6656	rs67286676
5	11748464	0.006232	rs4286666
6	86634094	0.1642	rs12154056
13	85328884	0.6117	rs1105178
6	141058997	0.5073	rs9495812
1	219190660	0.2845	rs10863419
13	97049464	0.02477	rs9516678
3	25040605	0.8182	rs78012407
5	125820812	0.5264	rs4621557
3	111781467	0.5759	rs73856305
17	50008688	0.009807	rs203084
8	8385219	0.2447	rs76039896
11	58316567	0.1272	rs2515359
4	168368652	0.01934	rs34209900
2	153777308	0.001779	rs11694088
11	45150520	0.005884	rs11038317
7	16552081	0.1692	rs55884702
5	84417685	0.7202	rs4373307
13	101138975	0.2695	rs55857677
9	108532969	0.3828	rs12342953
2	67515489	0.006355	rs1483349
1	48726327	0.5316	rs78889823
17	72887458	0.03147	rs511421
1	46291062	0.777	rs12060274
4	91631424	0.005545	rs72661875
16	47765762	0.9985	rs58550976
5	75902355	0.278	rs55689909
9	6977864	0.9157	rs2821447
15	56502586	0.21	rs2899596
5	140509905	0.05324	rs55902608
22	34631750	0.2938	rs5754906
11	85339344	0.2862	rs3817087
6	141068188	0.6078	rs9321786
18	43861497	0.762	rs59332342
17	20936403	0.2675	rs996065
16	79790253	0.2524	rs72810418
7	147580505	0.004033	rs2538987
5	103890981	0.2145	rs7712195
18	58499735	0.6323	rs12607640
6	40781438	0.1516	rs55823444
14	103784632	0.9506	rs11625537
6	67573409	0.6645	rs9345910
4	76320538	0.01028	rs11941569
13	72591565	0.1212	rs9542810
11	17001427	9.716e-13	rs34927905
13	49201331	0.2444	rs12871411
6	50812906	0.8279	rs2817419
10	24804935	0.9352	rs7894936
10	61561418	0.8814	rs12219485
1	67079741	0.3233	rs9787184
5	173706596	0.9169	rs13170170
17	75606074	0.007559	rs4788997
1	14789535	0.7328	rs12564154
5	145007570	0.7432	rs12653168
20	34409169	0.9544	rs113760088
4	57879205	0.9554	rs111746700
13	64701471	0.2171	rs425825
4	120302672	0.3788	rs62322283
3	45627245	0.3884	rs34480335
5	58517310	0.9198	rs6872782
16	71931219	0.2006	rs4788449
10	108013639	0.1804	rs35531496
18	19675738	0.009549	rs72879029
10	44692563	0.7718	rs75379512
4	13802541	0.6526	rs79377017
17	17136415	0.4116	rs76045368
4	112138379	0.4778	rs17636840
3	139854022	0.3656	rs9873081
20	33047945	0.3833	rs6059851
7	30544747	0.7281	rs38415
6	42261552	0.5128	rs68073365
3	103521969	0.613	rs76930514
17	49590518	0.3072	rs4278790
3	25116196	0.06528	rs7618802
13	68810026	0.06289	rs1146817
4	122433235	0.5947	rs11944775
19	6978712	0.164	rs252567
19	29081906	0.7243	rs6508948
14	59068964	0.1567	rs468167
1	177364529	0.2813	rs12128679
1	11976745	0.007563	rs7518827
8	97420605	0.4491	rs17710350
2	167507040	0.4056	rs73970027
6	10481717	0.5532	rs505234
10	10003955	0.366	rs7096135
10	85827638	0.4668	rs7919519
10	21397428	0.9904	rs627340
18	51915281	8.714e-4	rs940310
10	123402175	0.7465	rs11200051
18	51516247	0.5124	rs9955392
6	27854760	0.8417	rs169287
5	173927719	0.01136	rs7732316
20	33192746	0.9732	rs6141488
2	22616014	0.3203	rs6728353
14	72875361	0.66	rs8013717
10	134147723	0.9859	rs12767143
5	126729699	0.3382	rs6891785
6	31347070	0.006333	rs9266640
4	158341082	0.002679	rs12502943
10	75156650	0.6641	rs60532855
16	84782214	0.1797	rs35019923
1	230934412	0.9661	rs3790987
6	75077369	0.8397	rs594174
10	44587528	0.9745	rs12242296
11	19063948	0.7601	rs59034939
7	52348734	0.3571	rs10263569
8	2623856	0.9774	rs718209
6	29994171	7.871e-5	rs35763150
9	25557530	0.2944	rs2482517
4	115196903	0.3924	rs13134083
14	51552794	0.04331	rs72687173
10	97004019	0.5604	rs11596853
4	161952680	0.008407	rs1120820
13	64495027	0.5922	rs9592297
1	216183103	0.8587	rs11120711
13	28476277	0.002888	rs7993114
9	129577902	0.5326	rs2900252
21	18545968	0.2985	rs8127432
1	29066820	0.3537	rs4654370
5	12597826	0.1483	rs10036315
6	81065102	0.009935	rs59122847
5	150171812	0.7982	rs13360680
20	8167283	0.2946	rs6055615
13	101597507	0.9995	rs17620178
1	241413301	0.977	rs2815862
6	63409072	0.7497	rs2843041
10	68001940	0.4773	rs10740226
1	62265470	0.02457	rs6587946
16	60028804	0.4654	rs2550213
18	7267958	0.7472	rs72904199
19	17300594	0.9409	rs4808590
4	160427547	0.5731	rs1320735
9	120600231	0.658	rs12552277
14	48616092	0.5578	rs7145535
14	75849151	0.001642	rs4903315
8	38372243	0.7194	rs77048003
7	53314389	0.003015	rs7799177
1	161333191	0.002409	rs4600063
3	46671216	0.2528	rs72906128
5	51783027	0.2562	rs6860155
21	17743491	0.2516	rs1786017
11	93256697	0.05795	rs11020400
8	61637002	0.9757	rs34345692
11	32332995	0.9317	rs742996
1	249077474	0.8869	rs5024940
22	37801168	0.009044	rs5750431
4	149753627	0.2108	rs74771009
4	94100028	0.009244	rs17020224
3	27529568	0.8169	rs79023617
11	3624593	0.6679	rs4910714
6	157375187	0.6701	rs74932995
5	21659747	0.6238	rs660904
11	98215914	0.008965	rs4578363
5	91499442	0.6817	rs4640831
15	74034796	0.985	rs7402796
3	87810950	0.03779	rs73845055
14	60455330	0.3222	rs963428
10	130889679	0.6598	rs2167743
6	158658862	0.1481	rs9366052
11	25784950	0.952	rs7926137
10	104015279	0.07024	rs10748818
2	195914472	0.4049	rs1991630
19	22353589	0.001077	rs420218
6	95237260	1.121e-6	rs222529
8	14979482	0.5897	rs7844593
21	42157982	0.8112	rs35074203
4	40888354	0.693	rs10015549
6	30828606	0.003245	rs3094109
1	91286917	0.7961	rs1620325
17	40512990	0.388	rs17593222
10	97137407	0.8167	rs1536557
3	56266100	0.273	rs9880047
3	86140976	0.4978	rs11920350
10	112910594	0.6333	rs4314992
5	99262149	0.5689	rs1161331
17	76426722	0.8656	rs692622
3	79677612	0.2587	rs7628698
8	15667873	0.4986	rs62502364
4	54611735	0.5914	rs7686371
6	72838760	0.4651	rs2463697
10	34385580	0.7487	rs60360909
2	153711395	0.003622	rs28843735
1	217676832	0.9106	rs11117877
6	56037646	0.06669	rs9396176
2	217532312	0.9178	rs112905106
20	31385269	0.09925	rs992472
8	19041987	0.436	rs1395524
22	31936764	0.003451	rs5749297
4	66115756	0.6674	rs13125655
18	35734148	0.001857	18:35734148
4	27793744	0.94	rs12640417
1	238298140	0.3462	rs12070065
6	70453849	0.5765	rs6904680
3	50342621	0.8891	rs79145265
5	57252365	0.8275	rs1454908
13	37768472	0.8314	rs9532011
3	148874252	0.162	rs6785780
6	44482941	0.09424	rs2396256
4	189799713	0.5417	rs62343662
2	54959896	0.1799	rs354237
6	36048413	0.7736	rs78104760
6	18755776	0.8714	rs148540115
18	49740009	0.6894	rs17753359
2	36660057	0.002958	rs848498
7	67364098	0.9131	rs1384260
10	99803197	0.2503	rs1413615
3	63459673	0.004429	rs60263723
8	3800658	0.1698	rs80206912
9	7643074	0.3649	rs77038823
6	35685490	0.4958	rs2766533
6	112425972	0.007335	rs2157549
4	32318797	0.9751	rs17081264
14	47947006	0.007816	rs34362363
3	45779136	0.3267	rs1468542
10	65459751	0.1087	rs76554392
2	84438019	0.8752	rs2364249
6	6338761	0.02573	rs4960189
1	118491953	0.02221	rs2295627
3	62676973	0.00588	rs1911193
6	153121372	0.09035	rs7764723
13	63774019	0.008468	rs369611
10	90526379	0.6333	rs402781
5	79360174	0.1877	rs2438647
17	5920541	0.8366	rs55788664
19	16269141	0.4052	rs432781
8	14092449	0.6074	rs11203585
9	21809333	0.6135	rs10217131
8	60405648	0.3768	rs114193284
8	127245917	0.8527	rs4871677
16	14038174	0.7691	rs3136202
9	80573318	0.00427	rs11145633
3	136365097	0.7106	rs59931907
8	91002929	0.009257	rs1805803
3	65179919	0.8513	rs11131006
11	15196752	0.7594	rs1714378
6	42760129	0.004128	rs9369386
15	61151622	0.1333	rs1965886
3	168720084	0.4648	rs76347461
1	106169493	0.2911	rs6703442
13	74536276	0.2318	rs9543499
1	103313359	8.275e-7	rs1241187
5	67846253	0.9334	rs35957468
10	126257104	0.1213	rs55791820
9	94683518	0.3155	rs77335334
17	45455623	0.5823	rs2292344
15	39092032	0.00307	rs3096615
8	14073442	0.1369	rs62492330
6	81191965	0.008825	rs9344006
3	163380055	0.3899	rs11917470
19	29105020	0.198	rs9676976
1	118883472	0.6368	rs17038200
2	153394798	0.2145	rs112995392
2	185862591	0.5909	rs72894957
8	11385118	0.7061	rs2736364
3	31137095	0.7891	rs1827865
2	215664391	0.3029	rs7591615
5	39472044	0.3837	rs7724216
4	190397625	0.3563	rs1456339
8	8310923	0.499	rs876954
20	37429409	0.9011	rs12481241
10	34078973	0.7492	rs17231134
3	21906213	0.9562	rs1564412
11	89132471	0.2947	rs149060597
2	83579683	0.6776	rs371825631
1	165706246	0.1925	rs117053117
4	166836968	0.1529	rs9995490
14	81376855	0.2181	rs722906
3	125464815	0.5398	rs149868846
13	58020223	0.7552	rs9316935
10	14778352	0.006368	rs7921961
21	29442555	0.5277	rs2831457
13	102558932	0.443	rs990395
2	238601947	0.0125	rs79685677
2	38845972	0.9865	rs17022999
5	43666672	0.9799	rs57983993
21	24470991	0.009474	rs17004303
1	74020011	0.01991	rs12023265
8	26723006	0.1334	rs368270943
8	35169924	0.4443	rs2950898
2	111842748	0.1991	rs35823383
16	78498654	0.5057	rs8062920
11	26664011	0.5645	rs4427527
13	67200654	0.4918	rs2209023
11	43970943	0.1716	rs7942831
8	72922805	0.6737	rs2012860
11	4145415	0.3058	rs10835650
7	120543346	0.4398	rs9649434
15	76025258	0.3077	rs8027311
5	6633042	0.393	rs10062086
7	65204264	0.6716	rs2900904
4	111252829	0.2384	rs10011752
15	31037105	0.8913	rs28711524
4	60517126	0.06442	rs78229722
18	29968307	0.8661	rs11665147
15	37547692	0.8666	rs117691334
13	75050576	0.2063	rs1931921
4	153773799	0.1738	rs34333332
4	88804949	0.2111	rs111291317
14	82420548	0.612	rs1959133
4	144684759	0.7954	rs2323199
2	186596113	0.008131	rs16827060
13	21674899	0.3561	rs7994886
3	168681647	0.7644	rs2015891
11	126383032	0.4476	rs4387355
4	122834558	0.6024	rs3805159
20	36682839	0.518	rs6022664
8	14332216	0.315	rs7841326
6	126771024	0.4714	rs1337735
2	132333941	0.8368	rs13417184
6	4663807	0.4381	rs1737851
2	5600476	0.8507	rs77488517
6	91472289	0.4425	rs2204742
17	72465735	0.6078	rs9895194
4	61542288	0.2536	rs7687344
13	25061060	0.9541	rs113749195
10	80951528	0.508	rs6480925
3	40320242	0.01273	rs11915772
13	86592029	0.4982	rs7330550
3	166034808	0.8938	rs1371888
2	70355666	0.008203	rs11695753
1	14559107	0.9966	rs4565709
6	30396466	0.8474	rs9261968
13	91751619	0.005466	rs9589095
13	68995376	0.2499	rs9564460
1	112939530	0.4958	rs2492505
5	162755574	0.004927	rs73801549
1	55713671	0.4621	rs4926673
2	174336177	0.7261	rs7349190
6	51618174	0.005474	rs112461846
2	64461780	0.01784	rs2698542
8	43269904	0.3581	rs7013421
2	173488679	0.752	rs13401945
2	198764363	0.01131	rs58374969
5	6684599	0.4817	rs17178305
18	34687819	0.7047	rs323334
9	85996051	0.003047	rs4097499
2	75939862	0.4731	rs138821504
8	140850709	0.8946	rs10100605
1	188881668	0.06451	rs73057831
5	108460725	0.05617	rs7701296
3	41573907	0.281	rs13079557
1	146794091	0.006989	rs374811282
18	20941557	0.00138	rs9807143
16	83831763	0.007792	rs9928133
3	89096721	0.2425	rs6551389
22	32646746	0.7165	rs7292027
7	33804788	0.005799	rs58785803
2	148704932	0.006549	rs1030317
5	22710928	0.1605	rs269029
13	110366078	0.6498	rs2893347
4	138012939	0.1854	rs55779814
5	145512390	0.2433	rs35869904
8	11765200	0.004858	rs6988657
13	60753607	0.6591	rs8001740
7	98124854	0.6599	rs4144071
11	7049928	0.2292	rs902733
18	21105153	0.4376	rs143270481
1	9509977	0.1375	rs10864422
15	69897435	0.004684	rs61120711
6	167370230	0.6668	rs2247314
3	11522228	0.009448	rs7637414
17	52930835	0.723	rs60576455
5	44553611	0.424	rs4634356
6	154876716	0.006066	rs17085528
13	65572341	0.967	rs9571315
1	106995427	0.004168	rs7417032
6	31336649	0.003957	rs2523533
4	12576387	0.003489	rs10023638
3	188590446	0.4561	rs1136644
4	36396427	0.191	rs13137711
8	38476208	0.3549	rs7844617
5	44205435	0.8476	rs114144449
8	26452532	0.08428	rs62491917
1	203249930	0.2751	rs57786338
10	35317317	0.2364	rs3780888
20	18947662	0.3557	rs6045720
9	12608975	0.3491	rs62540745
2	42925459	0.3441	rs12472339
6	15852390	0.6987	rs220928
21	40684389	0.7588	rs2272576
14	22072204	0.1561	rs7359017
3	119325552	0.4641	rs530389
14	72940992	0.7277	rs735995
6	18764674	0.5376	rs75403733
16	68560896	0.1661	rs698715
6	127658855	0.4137	rs6569483
7	104114709	0.01409	rs11972050
6	95979974	0.005287	rs9374178
4	62038407	0.6127	rs4621462
17	29101064	0.6508	rs2449770
4	114007943	0.2378	rs78882807
3	18633530	0.5664	rs1020185
17	13031942	0.338	rs11652225
2	164072972	0.009584	rs2389847
4	12610755	0.8229	rs922701
4	164300985	0.2683	rs11100501
3	130286425	0.8	rs55945808
8	35143772	0.3728	rs11993717
3	101185957	0.001914	rs4683916
18	5267987	0.875	rs12454218
11	89377062	0.2859	rs7933589
4	90112488	0.504	rs506647
2	171940809	0.2892	rs6732229
2	59113179	0.3647	rs42836
1	81641904	0.6314	rs75197488
5	35107045	0.5448	rs150882021
9	20906866	6.995e-4	rs7023980
21	44473446	0.003791	rs706208
16	86790865	0.4624	rs59382474
16	11487926	0.1872	rs12599081
9	106930144	0.7214	rs977900
10	29809426	0.6267	rs7073659
11	34531925	0.1583	rs7949702
5	96963758	0.5272	rs77466609
3	187694767	0.9349	rs13095186
3	160943263	0.4078	rs77382190
5	131068095	0.6057	rs7702182
8	123447212	0.2046	rs4132593
6	164814544	0.008607	rs9456958
2	147726806	0.629	rs11687279
6	2762742	0.2243	rs7757318
2	21059040	0.3611	rs11675569
9	126962361	0.7335	rs12683599
6	154048345	0.9263	rs11964047
8	60088567	0.5804	rs7827924
2	119834827	0.353	rs12999348
2	140090450	0.9159	rs67634303
8	113437239	0.2687	rs1388962
6	70917699	0.007228	rs1200575
6	64805755	0.7438	rs150523621
9	91050236	0.00359	rs28695466
7	38479899	0.6934	rs78114043
13	85563352	0.002355	rs9531692
10	55561645	0.09897	rs1891617
13	102947553	0.4626	rs2210899
9	126350338	0.7278	rs7873351
5	52464757	0.4662	rs1500367
2	26268968	0.9594	rs6727978
16	55404755	0.1513	rs13337095
21	25486533	0.006274	rs7275434
7	92140397	0.1897	rs2111200
3	184852911	0.003874	rs78437284
19	39524172	0.7779	rs7248652
17	64070707	0.008925	rs36075212
6	153252413	0.001164	rs9371653
18	14103663	0.2738	rs12969950
14	56388941	0.8179	rs2150509
9	11864859	0.3325	rs10809624
18	60833744	0.005709	rs57727866
1	91214525	0.004032	rs67467392
15	82207608	0.3427	rs12901197
1	54647953	0.1514	rs78355737
7	85599301	0.246	rs9640982
5	46199029	0.5889	rs36170386
5	74379675	0.003181	rs57441318
7	57773183	0.5931	rs3925743
1	78750836	0.3142	rs11804180
13	34391743	0.5133	rs3135527
5	177357569	0.21560000000000001	rs11740972
15	46199890	0.1012	rs1918499
8	29923350	0.6614	rs3817172
2	239897744	0.4102	rs9653489
20	7758777	0.4475	rs6086203
5	160517753	0.1395	rs384943
12	601584	0.986	rs11063252
13	99647972	0.004243	rs12873575
16	31792213	0.3555	rs28818934
1	177885762	0.4898	rs630372
4	7282506	0.3614	rs17755381
6	148167713	0.009455	rs12190563
4	136503429	0.2224	rs11940405
10	104806884	0.5034	rs12266291
3	79790293	0.5619	rs1393370
9	111058791	0.002309	rs10979307
10	2074049	0.3743	rs10430766
5	166187381	0.004335	rs76721250
13	65262250	0.6406	rs9528810
7	138033531	0.9252	rs357421
8	2483519	0.2976	rs13250109
1	118795348	0.04083	rs1938265
1	240554447	0.3222	rs1537849
9	10274058	0.5562	rs10809055
13	102474737	0.701	rs2181506
2	176527332	0.4168	rs6717745
14	76399259	0.045	rs12886488
20	32721775	0.004385	rs4911413
14	88666581	0.008868	rs77267576
2	21281097	0.6003	rs6726115
1	34042834	0.6598	rs16835628
14	59172807	0.4369	rs311830
15	67015161	0.9882	rs2469119
21	33239934	0.7087	rs12373904
18	29558592	0.5444	rs12606084
15	40438593	0.4593	rs4924425
13	55798206	0.1471	rs7335659
2	223017654	0.6774	rs370895303
5	111835948	0.717	rs432592
5	170835866	0.2148	rs6888688
3	97366136	0.3142	rs301951
8	51460428	0.4207	rs1994032
6	144951273	0.8941	rs13218121
6	92862863	0.8124	rs9345205
22	28109490	0.8125	rs75547618
5	77678194	0.05243	rs4579238
7	144723756	0.6533	rs13222372
7	127297914	0.07484	rs806171
1	111587349	0.009656	rs1659658
5	66809897	0.2992	rs72765070
4	1019011	0.7243	rs4647932
6	27614070	0.5741	rs76331051
9	29761429	0.3009	rs10813164
19	44302276	0.3703	rs797272
6	75331698	0.8734	rs512812
5	79015428	0.9622	rs4704580
4	43584958	0.5131	rs140724747
8	52320003	2.18e-5	rs2915498
1	4727086	0.0018600000000000001	rs6658098
6	169482556	0.07881	rs80208216
6	17847860	0.4194	rs11754145
8	90047849	0.9501	rs72662387
20	59495309	0.2846	rs2223963
5	2945129	0.001437	rs77855216
10	105760075	0.2816	rs805650
4	87673221	0.3451	rs2054593
18	64830340	0.1445	rs13381900
10	107328195	0.0584	rs7089194
2	212945959	0.813	rs10497958
21	32230329	0.8921	rs2105494
3	64330283	0.006028	rs6800977
1	169490772	0.007022	rs9332653
1	157000354	0.5155	rs12753353
2	53268508	0.5541	rs58728263
3	38377495	0.1337	rs2669621
21	35851610	0.003358	rs74610198
10	77734897	0.001164	rs9416106
1	175694014	0.7973	rs7546991
20	40626946	0.683	rs6130001
4	138651447	0.9068	rs28793364
5	154712363	0.6816	rs79750868
7	11288498	0.3629	rs11768920
6	57558988	0.2757	rs2476479
15	42712573	0.4874	rs79152872
19	50722762	0.3195	rs12986206
12	14309666	0.01142	rs12809105
1	217003296	0.002353	rs1545109
4	100088737	0.3764	rs11722561
9	712156	0.3848	rs912174
19	57098091	0.8386	rs10424437
3	112846786	0.5122	rs753693
10	35147146	0.8041	rs2504254
22	49204012	0.7052	rs9617400
2	84155060	0.7067	rs4832352
14	84173128	0.8499	rs1958433
2	82913165	0.208	rs10520355
7	124175316	0.1111	rs1181798
9	106693503	0.5604	rs10217653
5	127036197	0.2708	rs790829
8	29880900	1.801e-5	rs10110748
5	91938390	0.4902	rs2221271
20	40399646	0.01024	rs3092694
10	29407487	0.8842	rs548732
1	150166675	0.007825	rs3118124
3	141049321	0.1933	rs1983233
1	146926440	0.9527	rs2353998
7	150785753	0.2177	rs11769150
1	45640467	0.6721	rs1226746
1	210549257	0.3304	rs6672972
9	353393	0.9627	rs7027694
9	127427883	0.04482	rs16927561
10	123542052	0.5414	rs9887993
8	73070659	0.009129	rs4737343
6	169586374	0.4044	rs9689350
19	2415448	0.9264	rs17763674
10	66778199	0.5087	rs10996139
7	89419577	0.9454	rs200281841
10	83342096	0.332	rs55841919
11	105389514	0.824	rs11607662
9	81756848	0.1402	rs2087784
5	132270663	0.5726	rs10039125
2	44720968	0.6753	rs7606404
8	14287092	0.005316	rs898830
20	6576335	0.007571	rs6077035
5	134787492	0.4155	rs6889578
19	22708612	0.9829	rs1865059
8	98812921	0.05589	rs11786654
1	200104370	0.4816	rs3790799
1	102067443	0.2819	rs116738404
8	196274	0.1288	rs2072174
11	5084594	0.5295	rs12577596
6	125861677	0.9888	rs72967758
11	11816657	0.5171	rs10831675
11	73607272	0.6511	rs11235944
6	150097817	0.7369	rs2184369
13	100847510	0.1765	rs9585377
5	140675054	0.5323	rs758347
5	39536000	0.5828	rs2937419
5	55511268	0.4871	rs116263969
2	132095198	0.3616	rs1815204
3	191894071	0.2984	rs12486942
13	73397131	0.063	rs9573040
17	47346529	0.5837	rs8075803
2	232022156	0.06641	rs7563617
21	33298641	0.8755	rs112546399
22	49338412	0.7758	rs13058412
5	162579419	0.03811	rs10060202
9	131415775	0.4666	rs10119280
2	50926087	0.1607	rs10490221
7	53932188	0.8415	rs3800828
16	7204577	7.363e-4	rs9806978
11	113663010	0.08598	rs60016141
9	32727155	0.004071	rs62572340
20	16138140	0.07607	rs4814439
13	34783969	0.004091	rs7998619
5	14172108	0.881	rs32573
8	13863188	0.9894	rs67151642
10	132980932	0.5389	rs999191
1	68307969	0.789	rs1318497
4	43287621	0.273	rs76711120
5	148622329	0.3878	rs12153240
4	69006073	0.3414	rs6851426
20	24755469	0.05647	rs6138373
5	120569311	0.5455	rs2973413
1	17739313	0.909	rs942458
4	120600424	0.3639	rs2389896
5	117151680	0.1702	rs72807308
6	167411734	0.5919	rs74619692
11	114649641	0.1156	rs17117484
14	89846923	0.1462	rs11159905
1	48471439	0.7041	rs72694308
11	47877800	0.07552	rs10838782
3	134902700	0.8209	rs9854187
19	7995287	0.248	rs34629355
4	58648313	7.842e-4	rs186914
3	174389011	0.8388	rs687212
18	65268593	0.1433	rs12965627
17	53852915	0.7106	rs2960059
4	56679451	0.7072	rs6815337
11	124234431	0.5765	rs656181
9	130701408	3.949e-7	rs3824529
1	209530669	0.8809	rs6685289
6	114601435	0.7701	rs72956233
8	83934302	0.9527	rs4398913
2	124570429	0.00682	rs11889362
6	31255434	0.005932	rs2853929
5	36631733	0.5522	rs3776566
2	54805443	0.005439	rs12713266
14	95878889	0.6112	rs11622137
1	115748653	0.3178	rs1286217
4	100218412	0.002992	rs13121365
1	31983340	0.009138	rs2095882
5	148805859	0.5552	rs4705340
5	27184812	0.9252	rs72740682
18	32727391	0.186	rs137880882
7	132577475	0.7986	rs4731918
3	101648391	0.9044	rs1622608
11	80616601	0.7931	rs4412772
3	190517020	0.1856	rs34439999
12	102728774	0.8101	rs2139568
17	80058901	0.02274	rs8080682
2	88709968	0.2098	rs13425454
6	10262505	0.0045	rs1931018
3	116990816	0.3824	rs13071362
13	64561935	0.006476	rs74935653
16	18164140	0.008087	rs9921977
2	124802220	0.6643	rs17010757
22	20171653	0.02002	rs618773
6	124690303	0.2481	rs980656
5	142516897	0.3788	rs246600
10	6828807	0.4427	rs17141764
1	118520042	0.7681	rs1409055
5	131764103	0.6655	rs725580
3	29443204	0.2137	rs7432004
6	24222241	0.08214	rs72830805
13	99661601	0.1869	rs4142332
3	94922466	0.2748	rs72918667
6	16648446	0.4212	rs78108220
2	75995343	0.4417	rs13421024
11	125345356	0.9169	rs34912904
4	58932406	0.9835	rs270232
6	472484	0.9777	rs4959926
2	240020622	0.1551	rs4852019
6	127434138	0.1746	rs1936799
1	146548696	0.00123	rs675782
19	35666400	3.647e-4	rs35921432
4	113164387	0.8517	rs76283803
1	200783736	0.6645	rs10800738
9	12093330	0.2716	rs75853665
10	38023909	0.07105	rs7476802
5	111387502	0.5924	rs255915
8	107835544	0.9695	rs2981218
12	26517979	0.9164	rs901835
7	36466043	0.9385	rs2041632
7	151656302	0.5704	rs73161827
21	18280198	0.8835	rs13052331
6	31258367	0.007394	rs117201909
2	118498031	0.945	rs34773941
13	96145423	0.687	rs927789
12	41160266	0.7796	rs7309125
5	18088677	0.1536	rs782276
11	95395805	0.1574	rs10741514
5	10607762	0.9466	rs17761026
18	1822968	0.917	rs1439441
22	48849346	0.4291	rs6008711
4	77151432	0.5662	rs1596115
16	55364459	0.02697	rs2008953
6	62411887	0.2262	rs9359612
9	129728930	0.007277	rs56890110
7	57842962	0.4519	rs13244468
1	243952150	0.4521	rs73128287
4	16183676	0.7906	rs57089965
1	1038088	0.7497	rs66622470
4	159247372	0.9046	rs6536304
2	141026374	0.6367	rs28691865
2	57023735	0.9072	rs114629169
3	7428082	0.9543	rs1995194
11	34924316	0.9232	rs11500298
1	93715818	0.4107	rs7512911
18	48017822	0.1665	rs4542754
9	36983604	0.7641	rs7045954
17	70028673	0.3925	rs62070070
3	126362621	0.2854	rs73197956
19	35113139	5.745e-4	rs11668880
6	29842341	0.113	rs9259009
3	61052052	0.1809	rs6776129
9	116077694	0.7127	rs12684385
5	143735483	0.4145	rs244522
8	84370862	0.2112	rs6989758
1	217400307	0.034	rs12027321
18	7937583	0.6543	rs62090940
19	44296582	0.8296	rs10405457
11	92966435	0.005939	rs10831009
7	121049551	0.25	rs11982913
2	6933814	0.998	rs12466066
10	25698931	0.02311	rs10828793
4	24093532	0.8561	rs78111066
2	10014628	0.3376	rs77031489
16	52291939	0.9577	rs1362376
2	65476400	0.4516	rs3771099
6	14795756	0.9421	rs233498
2	191245093	0.754	rs11674229
10	49520197	0.7681	rs60449431
8	9127260	0.5411	rs13273746
7	156827775	0.2223	rs12698018
3	183711150	0.8192	rs55714546
21	23837084	0.4576	rs8128033
1	151867560	0.2688	rs3762427
5	86435295	0.4624	rs4920796
3	27473556	0.6661	rs3772723
16	31574547	0.2937	rs7189787
8	635146	0.5367	rs10111352
4	150283261	0.6585	rs35922722
7	155742473	0.5879	rs7811917
6	1537276	8.785e-5	rs2816288
21	43297918	0.8053	rs11908779
14	55517424	0.2809	rs7151431
3	120717936	0.2476	rs685914
2	88620216	0.9618	rs1258404
19	35125719	0.2303	rs11879929
9	128883542	0.871	rs4838344
8	121591197	0.06279	rs9969407
2	101118160	0.07232	rs61467390
6	29839524	0.6134	rs9258947
5	21862558	0.008351	rs4481318
3	74234933	0.5034	rs7630106
15	71304959	0.009237	rs73447523
17	61099099	0.3429	rs72843167
5	6238079	0.006963	rs9313146
9	132860509	0.8153	rs79332033
6	30014667	1.982e-4	rs9261227
3	87147922	0.1111	rs75219487
8	54065232	0.01333	rs1116749
6	81525024	0.7132	rs1591859
20	25605650	0.4862	rs6050723
9	12520304	0.003657	rs7865560
11	14644426	0.1663	rs7931291
5	65916344	0.00643	rs17268928
1	69237163	0.8442	rs861252
20	36276932	0.1009	rs13039774
3	66906775	0.008263	rs9868078
21	23092705	0.4373	rs62214664
5	37260157	0.2305	rs10473040
5	120420275	0.3945	rs10477609
15	75967054	0.1468	rs1127649
6	26229411	0.1116	rs2179516
3	176246068	0.5791	rs9817713
8	70616633	0.278	rs2959579
5	11956063	0.585	rs1157903
3	64507857	0.2919	rs17070905
11	103278839	0.06918	rs7925447
8	129684577	0.2659	rs56365935
21	26198676	0.5853	rs4437040
5	132633568	0.58	rs6893561
1	199635121	0.8176	rs16845389
8	52314455	0.0526	rs2977012
6	3717598	0.1244	rs2492
8	8345168	0.8951	rs2976907
8	3621637	0.04831	rs13250204
6	3440212	0.3534	rs9328171
7	3202362	0.6854	rs6461878
21	16090279	0.1388	rs370669
6	85992516	0.9856	rs543406
19	38073407	0.3608	rs7255283
10	43912058	0.9476	rs2999282
16	25863928	0.8783	rs9931071
4	120077220	0.5844	rs7669431
5	166168203	0.5985	rs13164829
11	97956743	0.003592	rs11213947
8	71579362	0.9836	rs1993862
7	33229534	0.3942	rs34493378
13	106658750	0.8785	rs471020
16	65923505	0.191	rs254358
11	98086175	0.02795	rs80018581
6	2543153	0.0598	rs1680851
11	61913838	0.5824	rs11230929
17	44993118	0.5831	rs1662596
11	63216375	0.6425	rs10501393
20	3455502	0.708	rs238730
8	125712483	0.3596	rs12334720
10	71652580	0.9346	rs7089663
1	60604624	0.002543	rs55960205
13	32498220	0.02448	rs614318
6	118442855	0.008638	rs2501518
3	56761715	8.518e-4	rs6978
1	36548081	1.244e-4	rs3754071
5	108720463	0.0407	rs1820806
7	70120408	0.6529	rs56691608
8	109381549	0.0172	rs6469177
11	61179285	0.3323	rs3019198
11	58440720	0.2964	rs1014968
1	54562444	0.8222	rs7524477
2	12358656	0.3797	rs35921541
10	15525092	0.8056	rs4748169
2	140879048	0.4099	rs78749479
3	30694808	0.2748	rs13068562
15	61271385	0.3814	rs4497622
14	41944282	0.6507	rs10143435
1	218786572	0.3917	rs3009943
6	153523508	0.02811	rs17786985
1	103156507	4.345e-5	rs75380769
1	44694354	0.8566	rs1738052
4	171788150	0.6214	rs1560566
15	24253633	0.9296	rs4778385
20	40606121	0.5595	rs1072001
6	75778665	0.2674	rs7771969
3	160610280	0.1481	rs1447617
15	49818972	0.9363	rs4774539
6	31111148	0.001241	rs116969494
9	125276180	0.7634	rs41364150
17	31878281	0.8615	rs7221944
8	124807975	0.7741	rs67139073
12	26373856	0.1871	12:26373856
3	186259959	0.3919	rs3774803
18	23737879	0.4233	rs10221437
9	18836999	0.1671	rs9696796
2	176545944	0.4263	rs12468804
9	109278453	0.6072	rs12553928
1	3261925	0.001638	rs4648380
5	123249434	0.7375	rs10085026
7	65856319	0.1177	rs778708
6	30890206	0.008848	rs887381
1	82509846	0.6318	rs117990229
5	75172881	0.8512	rs2336230
5	142900260	0.6651	rs17342419
6	30399504	0.006911	rs7762787
15	59661404	0.3585	rs7178041
4	70438763	0.1948	rs17616972
4	149594422	0.5297	rs60354593
2	184058523	0.8356	rs34424877
4	126959315	0.03158	rs9985873
21	44068321	0.6309	rs228028
8	13610665	0.6425	rs12678693
1	58617127	0.6156	rs60404864
3	102109437	0.01772	rs62274718
9	109446610	0.9571	rs10512348
2	200983208	0.111	rs7603910
5	135872528	0.6154	rs10061127
9	82562800	0.2278	rs62569211
5	142377013	0.8649	rs13162212
4	83697854	0.6102	rs11099549
9	30044012	0.2632	rs9408179
8	132704963	0.004958	rs558684
10	123818647	0.565	rs11200371
10	8995292	0.3924	rs74623270
3	67391014	0.599	rs6780630
7	152910921	0.5627	rs10233996
4	123841481	0.01427	rs13143384
3	78522396	0.9463	rs9822941
11	77875386	0.9379	rs230669
16	19505029	0.6555	rs1974448
4	81079445	0.9317	rs11934233
10	2322213	0.9881	rs7095336
8	5643872	0.8871	rs10112471
1	167730783	0.5239	rs2097572
7	23521316	0.6984	rs12538407
15	38670161	0.731	rs8030388
10	117059307	0.002665	rs10885683
14	79563936	0.8867	rs8004582
2	19918385	0.7262	rs2881741
3	56677762	0.002168	rs9834239
16	53308315	0.9352	rs57281432
2	60657018	0.1007	rs11894442
5	155328654	0.7127	rs244969
16	55578456	0.4002	rs8059138
3	186277600	0.4698	rs13073909
20	46218185	0.9539	rs4588250
4	43265568	0.2885	rs12511838
10	55827247	0.3149	rs11004030
9	117925945	0.5835	rs10817718
7	45043291	0.7269	rs11771888
15	29840687	0.1874	rs7162953
1	58334322	0.9814	rs61770276
5	110095938	0.9792	rs27591
5	162494571	0.2326	rs1379860
4	103469967	0.6922	rs230518
5	21053686	0.3639	rs6890332
3	56615099	0.001142	rs142721545
5	10622919	0.7701	5:10622919
8	13054778	0.4198	rs2410038
17	50971360	0.5264	rs4386173
3	133264251	0.1908	rs7614812
14	46525444	0.6403	rs12587009
11	70605444	0.2164	rs10899443
20	55087964	0.1753	rs11699551
2	21713863	0.03095	rs728108
4	61578213	0.06281	rs10029503
21	41200219	0.0904	rs61549838
6	19873878	0.7806	rs1534922
5	6028250	0.07372	rs154814
2	15835934	0.6567	rs28613710
10	63226508	0.2766	rs12571774
5	174840576	0.03924	rs1496131
7	30040291	0.8877	rs4629757
2	140437385	2.54e-4	rs13003833
17	10123282	0.002216	rs59002929
14	41506031	0.5633	rs4354840
14	82373457	0.2245	rs74067345
5	6013931	0.4302	rs458170
19	37861922	0.07701	rs117955036
17	55005314	0.6744	rs67132949
6	112147107	0.8235	rs7752077
10	20722334	0.6128	rs72791213
5	116873313	0.9955	rs35572497
2	40614339	0.5619	rs10201722
2	143212409	0.0713	rs7603295
5	120166689	0.8053	rs12522060
9	236827	0.2153	rs77490619
5	96273034	0.07849	rs2617435
6	71672997	0.9031	rs72920741
13	65025654	0.05386	rs9528767
4	116381749	0.3098	rs7666052
20	32697845	0.008143	rs6142101
6	29484912	1.32e-4	rs75855465
3	149471094	0.008202	rs146977366
1	161287228	0.002364	rs78733287
3	47169375	0.004179	rs13062022
1	10617924	0.5645	rs12402967
10	64862381	0.001644	rs4275516
3	132796406	0.1201	rs6780322
4	150392797	0.5027	rs149373041
16	6673893	0.001005	rs12920303
1	169393888	0.298	rs16862153
11	7266690	0.7008	rs11041278
10	127862479	0.003473	rs11244864
17	53176023	0.3643	rs11079153
10	27021006	0.6219	rs2448111
1	234607375	0.53	rs6697268
2	225371246	0.9545	rs12620365
10	98932634	0.4266	rs2817665
8	39941908	0.5128	rs16888732
8	2595368	0.9232	rs3906827
8	115255541	0.5304	rs56124704
18	32920943	0.7826	rs35775219
1	160263124	0.06172	rs1317944
1	215281114	0.7991	rs2363564
2	50275078	0.009349	rs3861561
8	76192135	0.0074	rs201164327
9	79939809	0.7877	rs7026058
2	109504525	0.07855	rs7574030
2	204120808	0.9933	rs4675327
3	109132384	0.005866	rs112891959
16	3073240	0.9448	rs10508
2	8472842	0.5183	rs28646278
11	55929793	0.9839	rs7480694
4	110222221	0.2396	rs7700022
11	134704892	0.003814	rs2661995
19	22701050	0.3264	rs1216102
17	74365861	0.6772	rs2102846
9	25463663	0.9205	rs12377438
2	114661534	0.1764	rs11896388
2	23501161	0.5352	rs12172900
6	7207990	0.7729	rs6597255
4	5281152	0.6357	rs28850391
5	100700231	0.676	rs1388202
15	101507622	0.9589	rs11855904
7	103877011	0.3462	rs145837508
2	45210954	0.9052	rs78564805
11	110888609	0.004879	rs978771
2	240473961	0.685	rs10177901
6	108265968	0.006306	rs2744213
3	105977881	0.7419	rs4547735
7	71425392	0.2795	rs10276706
9	94979543	0.4627	rs146658107
3	167663020	0.4841	rs5854265
2	221332244	0.9328	rs4286262
3	57449693	0.0935	rs73076485
6	30375884	0.003315	rs34874107
9	97346136	0.4923	rs113971372
8	34882209	0.006512	rs6998588
6	31056960	0.1505	rs2517470
10	114372899	0.5767	rs12245585
7	139373799	0.8815	rs9692061
8	115304991	0.6381	rs2132786
7	75821544	0.1464	rs1859794
8	129174464	0.5247	rs13266804
4	73275483	0.559	rs1434552
6	75835305	0.1744	rs6453815
17	52885335	0.7278	rs2191233
11	99684531	0.6991	rs79417070
1	101315534	0.5018	rs12727531
14	71009430	0.4388	rs113380105
9	121523062	0.2331	rs9632910
4	107897204	0.5168	rs4599488
2	2412811	0.02214	rs72629197
13	92877957	0.03586	rs2182533
14	22580762	0.7429	rs11628824
10	28671644	0.1783	rs10508738
4	180743045	0.6169	rs1379987
3	174301251	0.6512	rs9855684
4	99145957	0.2501	rs72900381
7	115202534	0.06215	rs2896159
20	44362826	0.5124	rs462528
6	38023411	0.2732	rs2645131
18	23521263	0.6526	rs1674614
8	77632017	0.5731	rs7842138
1	82242203	0.003614	rs9728563
4	82634336	0.7677	rs10026074
2	134261295	0.5811	rs1432284
13	113026830	0.004902	rs7322397
3	105093366	0.4681	rs73177463
13	115021722	0.6397	rs17291355
6	64327899	0.4607	rs72882771
11	8813528	0.8498	rs34090393
1	246974187	0.1302	rs2996558
9	132891113	0.1486	rs2286794
18	77694439	0.8615	rs59300126
6	165458571	0.4211	rs9347981
6	167240799	0.8485	rs1099657
7	85425816	0.1551	rs10046480
2	24318148	0.006371	rs7602797
3	157272382	0.02521	rs1822395
17	35790722	0.3801	rs73284464
4	153996213	2.989e-5	rs77427713
7	150527651	0.005016	rs73165514
8	88990028	5.763e-4	rs278890
2	161065927	0.5025	rs3101040
15	100816955	0.3333	rs79319347
6	35397127	0.409	rs7749160
3	20683867	0.05115	rs59789146
18	13848638	0.2563	rs11080695
1	14652782	0.7066	rs2149507
7	9012092	0.75	rs57734199
6	142015837	0.9324	rs7745142
9	128546232	0.007136	rs7044841
8	1358862	0.1144	rs74388125
7	6713985	0.1913	rs2243620
11	11822208	0.2976	rs1037585
18	48532448	0.1871	rs4939649
7	44959936	0.05884	rs4724334
5	13273222	0.4164	rs6861775
6	26102417	0.9604	rs198857
7	18156053	0.143	rs2697906
8	144158141	0.7852	rs7823729
1	186900198	0.5418	rs1160718
4	178678562	0.5344	rs10008530
13	30378701	0.3994	rs6490430
20	53505899	0.0097	rs6069039
2	185206196	0.1013	rs12693374
5	106598803	0.1098	rs253124
20	21291838	0.05808	rs6082384
10	123094359	0.1448	rs11199915
10	67990437	0.2036	rs922344
11	13145416	0.7191	rs2119561
11	94650450	0.7799	rs1486220
10	59404400	0.723	rs4617511
7	95282861	0.6176	rs1682626
3	137413307	0.4164	rs12492427
18	77437845	0.6059	rs552569
1	186947729	0.1512	rs10737277
3	110615198	0.9973	rs74772306
4	169079017	0.45	rs12651111
11	21555402	0.8096	rs56272920
3	83686529	0.8255	rs36030014
11	117051165	0.2842	rs4938354
16	6481458	0.3795	rs2795546
5	108015744	0.07684	rs1508780
4	86159525	0.8271	rs114816726
19	44713897	0.7474	rs10422555
6	135846518	0.5981	rs12214269
1	40265149	0.9948	rs146307638
10	48550602	0.8722	rs56158957
7	147525611	0.004011	rs75875112
5	11390193	0.3735	rs40485
6	75819117	0.8413	rs79617818
6	82013057	0.14	rs7741890
6	121585147	0.5167	rs114830331
2	11334738	0.002145	rs10180961
15	57285255	0.1031	rs12899187
11	85771065	0.2134	rs634719
9	20691188	0.001044	rs10757143
7	21150391	0.1945	rs10280246
11	124967774	0.4802	rs2186888
17	63193794	0.08372	rs9916445
8	47489913	0.6405	rs2974374
22	41442566	0.9594	rs8137906
2	228095057	0.0907	rs7562613
2	227204649	0.4602	rs11903688
8	59088002	0.4537	rs7464538
11	43484117	0.07903	rs73530650
19	22406201	7.067e-4	rs281201
6	78918421	0.9758	rs7770847
1	215978024	0.1273	rs77777820
9	138037129	0.9415	rs1752664
4	25706888	0.1181	rs4482752
10	58360788	0.6743	rs74137844
2	151283141	0.502	rs2053495
22	31496837	0.2355	rs13054770
10	32734409	0.8243	rs10827058
3	42353001	0.6378	rs74604916
15	45145840	0.3273	rs2948906
17	71777669	0.9692	rs12949839
8	5006397	0.1667	rs13253845
1	245290190	0.3334	rs6678875
21	34661145	0.8776	rs2247960
6	103183250	0.00651	rs139320400
13	25030226	0.8747	rs9581055
2	13637242	0.5173	rs2033319
4	101062246	0.3123	rs4235445
10	74850986	0.6683	rs79763548
7	6370194	0.855	rs6952125
20	34569142	0.5619	rs2064725
11	106742577	0.7123	rs7109075
9	5407803	0.5783	rs10283755
1	160362857	9.99e-5	rs2369477
14	37012207	0.5233	rs61994866
6	134838276	0.1803	rs1884169
14	97072049	0.8124	rs234605
14	29442508	0.867	rs10141434
5	6945031	0.3897	rs10866574
2	29849753	0.184	rs4396665
13	31279352	0.1376	rs7995424
8	14499857	0.1779	rs78202668
9	22195820	0.05517	rs2219849
14	95556747	0.004196	rs13078
16	89199890	0.378	rs111644287
6	93805132	0.401	rs13209950
9	101804791	0.005947	9:101804791
2	214907853	0.3103	rs9288484
2	98302136	0.9021	rs113537081
2	156740735	0.01279	rs10200441
11	66909573	0.4753	rs36085596
20	50224599	0.7478	rs6021311
4	128884853	0.008722	rs4470641
4	79905698	0.2339	rs1383430
7	39585308	0.4616	rs17713701
14	40916601	0.00506	rs1952952
2	172569824	0.008106	rs10930491
19	57812712	0.6053	rs2361124
19	36087946	0.3029	rs1544332
21	24448873	0.9423	rs2827825
13	78363371	0.1768	rs1144385
6	65592435	0.676	rs9354185
2	45351127	0.6101	rs34518663
9	75729671	0.8919	rs1935314
9	21886507	0.003264	rs62556506
9	100019275	0.3722	rs4437755
8	134701863	0.7032	rs1610134
18	43546231	0.5362	rs150944495
2	124139309	0.05035	rs7572666
5	127549749	0.3813	rs36698
14	64297949	0.006399	rs4902247
20	42721211	0.04197	rs6031374
1	58749004	0.008984	rs651663
2	31867905	0.02709	rs635304
11	124995537	0.484	rs627090
7	96518055	0.4269	rs4727350
2	215824605	0.2535	rs4673923
9	37490307	0.3472	rs10814550
7	3715120	0.07906	rs4723015
10	12599407	0.1416	rs2492946
15	84205565	0.6777	rs2201101
1	241253419	9.885e-4	rs2815843
5	141925908	0.5793	rs33951
11	35852469	0.6047	rs603673
7	88048030	0.3668	rs73206000
8	59909144	0.1252	rs414596
5	58765678	0.1559	rs16889876
4	112514407	0.009931	rs1450782
14	41740846	0.2292	rs1778407
8	3799195	0.562	rs2259076
9	73062935	0.003918	rs7029636
3	76667709	0.8119	rs17014453
1	34177219	0.006477	rs6680810
15	31914968	0.1011	rs150480459
3	156406399	0.003011	rs344008
11	82565282	0.1315	rs10898039
17	68491329	0.5446	rs62069781
2	224794987	0.2411	rs10933024
5	73702240	3.457e-4	rs75513031
7	98724730	0.2762	rs12531875
7	1891303	0.4317	rs4721118
8	4790260	0.008945	rs7841154
16	53960527	0.5914	rs12932428
7	41810755	0.09977	rs10951661
6	29828790	3.14e-5	rs3094171
11	71066582	0.2042	rs11233292
2	209236864	0.001626	rs12619470
10	37485020	0.008615	rs12360325
1	193684673	0.9466	rs12408312
14	35395817	0.8083	rs712306
11	108941249	0.7829	rs4754380
2	17813031	0.7962	rs11685944
2	137759930	0.9384	rs58171864
5	41609380	0.4664	rs140169245
4	168702896	0.3675	rs149316311
8	126080235	0.777	rs3763594
10	35575707	0.002472	rs7098250
6	18948070	0.5332	rs513102
6	115121229	0.8468	rs9767668
6	112591549	0.4523	rs9487874
1	230646345	0.2344	rs852997
6	69159319	0.8426	rs9454515
21	17284412	0.007665	rs139827326
1	62724453	0.4935	rs12062426
3	124591419	0.7869	rs7632893
1	60561075	0.02623	rs670783
18	44918564	0.01182	rs2060411
20	16833585	0.277	rs6075129
14	54352037	0.0178	rs4578552
13	109495143	0.8849	rs431193
6	68675636	0.8459	rs1355933
13	23753833	0.0686	rs9507045
2	13778762	0.4279	rs1510824
9	104116863	0.1977	rs11793745
11	103431380	0.3045	rs60936668
8	105147634	0.02047	rs28639558
7	24382726	0.2672	rs2722403
16	12530615	0.006749	rs11647127
2	123826562	0.001394	rs299541
14	31140202	0.07255	rs230366
14	71302314	0.02653	rs6573984
19	30228458	0.233	rs118179371
13	31681752	9.2e-4	rs4245367
6	28607103	0.006912	rs7771490
10	8721429	0.1958	rs11255827
6	32184329	0.4484	rs80074882
11	100612604	0.5242	rs61910505
1	172595624	0.708	rs9970543
9	94700342	0.8345	rs10115684
18	47302472	0.9968	rs201291922
9	106105808	0.08725	rs303576
1	177409373	0.5327	rs6683425
2	201309525	0.7502	rs75384063
14	53685147	0.01361	rs8017391
18	46712828	0.00361	rs1942999
13	94501139	0.2169	rs12427803
1	157552131	0.8932	rs9787105
2	82322474	0.1505	rs1541863
11	111477325	0.1502	rs539524
2	12238356	0.1885	rs16858275
14	61614000	0.2978	rs7148314
1	161667658	0.2623	rs4656329
4	155411939	0.2344	rs17373874
11	112986469	0.009001	rs1245084
11	121649010	0.5997	rs11218402
6	30976203	2.604e-5	rs75570972
6	29931801	7.125e-5	rs116451203
9	75156536	0.6581	rs12002651
4	122096915	0.8977	rs10015340
3	167800290	0.009035	rs16851782
5	169567312	0.6127	rs13172115
8	135519914	0.002601	rs7001459
14	96535203	0.4323	rs2146938
1	61029811	0.004207	rs74088629
11	13094968	0.0013	rs3109943
7	108317464	0.00363	rs71568541
8	117651299	0.6935	rs4422805
8	117756279	0.4307	rs35792844
5	9267171	0.9654	rs4702617
7	116819135	0.5216	rs38867
6	31406413	0.2678	rs7742564
4	142664259	0.005156	rs2322305
1	210989908	0.1831	rs4951462
14	103081289	0.4926	rs4509953
11	99883154	0.2805	rs17094101
5	177382696	0.1692	rs4959001
18	27739184	0.9581	rs11083384
14	57250189	0.8924	rs862132
2	189960570	0.1523	rs7424001
10	66881200	0.4968	rs4481920
2	147680353	0.5881	rs78195985
2	230973259	0.0866	rs6705913
5	64148368	0.8922	rs11743205
2	83205910	0.8318	rs7585648
5	144341028	0.9467	rs76126408
13	60014375	0.2359	rs61957836
3	124911288	0.1619	rs702043
15	34070200	0.3673	rs72715155
9	112539661	0.001118	rs6477728
13	106538785	0.938	rs149395264
10	115343831	0.006223	rs911701
5	9021827	0.2114	rs1902809
13	38592168	0.1676	rs1577882
13	114164431	0.288	rs2479746
1	116288734	0.5887	rs12410461
4	111175457	0.1025	rs6837239
2	165414741	0.008547	rs1568506
8	75961686	0.6778	rs6472884
5	160580094	0.6692	rs10515822
16	57915918	0.7852	rs247044
1	192772273	0.4767	rs77280497
16	62069520	0.006631	rs6416678
6	49371887	0.9495	rs2182011
14	41235411	0.06712	rs10138476
2	55789655	0.4542	rs13015744
2	202151781	0.2933	rs1045494
5	51354484	0.2578	rs4346730
10	58468167	0.6172	rs7916845
9	13009673	0.1167	rs12349034
1	73664064	0.00392	rs6424533
1	95696612	0.27	rs6663164
4	60182201	0.4961	rs9994387
2	57853653	0.7731	rs12053055
2	1033495	0.009752	rs10779976
10	102413013	0.2494	rs61871581
2	50333388	0.006804	rs1452765
2	18260001	0.6468	rs10180314
19	17981186	0.2556	rs73922742
5	26568737	0.8056	rs6870917
8	73767795	0.04608	rs10957629
7	152218889	0.3283	rs960864
10	55742495	0.2627	rs7895155
2	50360605	2.85e-4	rs17039947
3	171684613	0.4715	rs4243421
5	41030764	0.5691	rs325823
[truncated: 453,070 more rows]
