# Supplementary material for: GWAS for primary angle-closure glaucoma identifies loci related to ocular biometry and morphology
Source: Nat Commun. 2025 Nov 14;16:10003. doi: 10.1038/s41467-025-64949-z (PMC12618631; doi:10.1038/s41467-025-64949-z)
Supplement: Supplementary file 6 — Source data [file 41467_2025_64949_MOESM6_ESM.zip › STable1_Overview1.tsv]

rsid	Discovery.OR	Discovery.P	bp	EffectAlleleDis	allele0	FreqDis	Lead_SNP	Replication.OR	Replication.P	EffectAlleleRep	Chromosome	FreqRep	NearestGene
rs115261251	0.44470283784675657	1.0627717457900018e-8	30545538	CT	C	0.988335	rs184176302	0.8616552761184374	0.3363	t	4	0.9832	*PCDH7*
rs17245595	1.2237794745418618	3.022804081873508e-8	83604975	T	C	0.561214	rs17245595	1.107162017179781	0.0065970000000000004	c	7	0.5740000000000001	*SEMA3A*
rs11984688	0.5069899997218398	1.1086896672090554e-9	52647065	C	A	0.982605	rs11984688	0.5572172941273964	1.245e-5	c	8	0.9819	*PXDNL*
rs746970	1.2412984886688097	2.289812912107968e-8	4217822	A	G	0.659761	rs746970	1.1824635306258637	4.028e-5	g	9	0.7001	*GLIS3*
rs12913832	1.2947232943451876	5.615003095239737e-10	28365618	A	G	0.213738	rs12913832	1.3377645839500352	7.176e-9	g	15	0.16379999999999995	*HERC2*
