# Supplementary material for: GWAS for primary angle-closure glaucoma identifies loci related to ocular biometry and morphology
Source: Nat Commun. 2025 Nov 14;16:10003. doi: 10.1038/s41467-025-64949-z (PMC12618631; doi:10.1038/s41467-025-64949-z)
Supplement: Supplementary file 6 — Source data [file 41467_2025_64949_MOESM6_ESM.zip › STable2_AllRepl.tsv]

rsid	allele0	allele1	country	beta	se	p	eaf	chr	pos37
rs115261251	T	A	Australia	0.543075	0.645253	0.3999852717138064	0.984698	4	30696271
rs115261251	T	A	FinnGen	0.168402	0.171488	0.32609900000000003	0.9829515	4	30696271
rs115261251	T	A	Italy	-0.288514	1.3475	0.8304611109346122	0.981225	4	30696271
rs115261251	T	A	UK	-0.247751	0.47384	0.6010726954564334	0.984427	4	30696271
rs115261251	T	A	USA	-1.92055	1.91641	0.3162656316333827	0.988077	4	30696271
rs17245595	C	T	Australia	0.00670135	0.128233	0.958322092079282	0.566371	7	83604975
rs17245595	C	T	Brazil	0.0367303	0.436175	0.93288948933296	0.564706	7	83604975
rs17245595	C	T	FinnGen	-0.115526	0.0440165	0.00867461	0.577264	7	83604975
rs17245595	C	T	Italy	0.0949483	0.285865	0.7397807052808288	0.581681	7	83604975
rs17245595	C	T	UK	0.108646	0.0944317	0.24992977602729757	0.563586	7	83604975
rs17245595	C	T	USA	-0.177687	0.40948	0.6643363254313658	0.556611	7	83604975
rs11984688	A	C	Australia	-1.01547	0.317399	0.0034347884986578024	0.976785	8	52647065
rs11984688	A	C	FinnGen	0.411845	0.199746	0.0392229	0.9881156	8	52647065
rs11984688	A	C	Italy	-0.0403713	0.678411	0.9525469702302279	0.960861	8	52647065
rs11984688	A	C	UK	-0.672591	0.24262	0.010057962220489837	0.979576	8	52647065
rs11984688	A	C	USA	-0.436852	0.773479	0.5722173213316524	0.969104	8	52647065
rs746970	G	A	Australia	0.205216	0.134497	0.1270603361595309	0.66759	9	4217822
rs746970	G	A	Brazil	0.262291	0.463064	0.5711037344135582	0.660426	9	4217822
rs746970	G	A	FinnGen	-0.146269	0.0489825	0.00282514	0.714488	9	4217822
rs746970	G	A	Italy	-0.0969077	0.318809	0.7611513114544985	0.707395	9	4217822
rs746970	G	A	UK	0.230239	0.0958153	0.015632196299077118	0.663769	9	4217822
rs746970	G	A	USA	0.612915	0.456455	0.17934571301887203	0.669683	9	4217822
rs12913832	G	A	Australia	0.282671	0.142752	0.052369689623453675	0.225883	15	28365618
rs12913832	G	A	Brazil	0.123507	0.543657	0.8202856233481951	0.586131	15	28365618
rs12913832	G	A	FinnGen	-0.294787	0.0659108	7.73054e-6	0.10509100000000005	15	28365618
rs12913832	G	A	Italy	-0.154135	0.320716	0.6308033629769741	0.471779	15	28365618
rs12913832	G	A	UK	0.315073	0.100348	0.0022577195830979693	0.221001	15	28365618
rs12913832	G	A	USA	0.839887	0.517897	0.10486244992116502	0.266676	15	28365618
