# Supplementary material for: GWAS for primary angle-closure glaucoma identifies loci related to ocular biometry and morphology
Source: Nat Commun. 2025 Nov 14;16:10003. doi: 10.1038/s41467-025-64949-z (PMC12618631; doi:10.1038/s41467-025-64949-z)
Supplement: Supplementary file 6 — Source data [file 41467_2025_64949_MOESM6_ESM.zip › STable3_MultiAncestry.tsv]

rsid	chromosome	position	allele1	allele2	freq1	p_value	direction	effect	nearest_gene	euro_meta	asian_meta	novel	EuroP	euro_meta1	AsianP	asian_meta1	OR	Multi-ancestry *P* -value	European ancestry *P* -value	Asian ancestry *P* -value	Effect allele frequency
rs4908274	1	103389914	A	T	0.7034	7.912e-17	-++------+---+-------	-0.1628	COL11A1	XX	XXX	NA	4.706e-7	XX	1.051e-11	XXX	0.85	7.91 &times; 10^-17^	4.71 &times; 10^-7^	1.05 &times; 10^-11^	0.7
rs114976176	2	264621	A	C	0.3337	3.614e-8	+--+++?++-+++++++++++	0.1193	SH3YL1	X	XX	X	0.001541	X	5.74e-6	XX	1.13	3.61 &times; 10^-8^	1.54 &times; 10^-3^	5.74 &times; 10^-6^	0.33
rs9877579	3	188058716	T	C	0.2991	7.459e-11	--++---------+------+	-0.1245	LPP	XX	XX	X	1.38e-5	XX	1.24e-6	XX	0.88	7.46 &times; 10^-11^	1.38 &times; 10^-5^	1.24 &times; 10^-6^	0.3
rs9873743	3	181349392	A	T	0.606	4.202e-9	---+--------++?------	-0.1092	SOX2-OT	XX	X	X	8.484e-6	XX	1.063e-4	XX	0.90	4.20 &times; 10^-9^	8.48 &times; 10^-6^	1.06 &times; 10^-4^	0.61
rs2914589	5	121266311	T	C	0.14	9.554e-9	++++-++++++-?-+-+++++	0.1809	SRFBP1	XX	X	X	1.176e-6	XX	0.002232	X	1.20	9.55 &times; 10^-9^	1.18 &times; 10^-6^	2.23 &times; 10^-3^	0.14
rs11954540	5	143167638	T	G	0.7949	3.783e-8	--+-+--------+-------	-0.1253	HMHB1	X	XX	X	0.003022	X	1.238e-6	XX	0.88	3.78 &times; 10^-8^	3.02 &times; 10^-3^	1.24 &times; 10^-6^	0.79
rs4374796	6	73638262	A	C	0.3789	7.873e-10	+--+++++-++++++?+-?++	0.1224	KCNQ5	XX	X	NA	3.336e-7	XX	5.111e-4	X	1.13	7.87 &times; 10^-10^	3.34 &times; 10^-7^	5.11 &times; 10^-4^	0.38
rs3816415	7	37988311	A	G	0.832	1.915e-14	-+--------------+----	-0.2045	EPDR1	XX	XXX	NA	5.354e-6	XX	3.705e-10	XXX	0.82	1.91 &times; 10^-14^	5.35 &times; 10^-6^	3.71 &times; 10^-10^	0.83
rs11760363	7	33179557	T	C	0.1226	1.519e-12	+-++-+?+-----++------	-0.2317	BBS9	N	XXX	X	0.3184	N	1.6789999999999998e-22	XXX	0.79	1.52 &times; 10^-12^	3.18 &times; 10^-1^	1.68 &times; 10^-22^	0.12
rs6976211	7	83651854	T	C	0.4178	5.125e-12	-+-----------++-+-+--	-0.1393	SEMA3A	XXX	XX	NA	2.412e-8	XXX	4.713e-5	XX	0.87	5.12 &times; 10^-12^	2.41 &times; 10^-8^	4.71 &times; 10^-5^	0.42
rs56277941	8	52898581	T	G	0.1358	4.984e-14	+-+-++++?-+++?+++++++	0.4238	PCMTD1	XX	XXX	X	1.629e-7	XX	2.755e-8	XXX	1.53	4.98 &times; 10^-14^	1.63 &times; 10^-7^	2.75 &times; 10^-8^	0.14
rs746970	9	4217822	A	G	0.2597	1.393e-20	---+-----------------	-0.1875	GLIS3	XXX	XXX	NA	7.223e-12	XXX	3.086e-10	XXX	0.83	1.39 &times; 10^-20^	7.22 &times; 10^-12^	3.09 &times; 10^-10^	0.26
rs7869576	9	130768754	C	G	0.7475	2.271e-12	++++-++++++++++++++-+	0.1948	FAM102A	N	XXX	NA	0.1533	N	1.914e-12	XXX	1.22	2.27 &times; 10^-12^	1.53 &times; 10^-1^	1.91 &times; 10^-12^	0.75
rs6478623	9	126315123	T	G	0.242	3.911e-9	---+-----+-+------+-+	-0.121	DENND1A	XX	X	NA	6.657e-8	XX	0.003697	X	0.89	3.91 &times; 10^-9^	6.66 &times; 10^-8^	3.70 &times; 10^-3^	0.24
rs34927905	11	17001427	T	C	0.7616	9.811e-15	--+---------+--------	-0.1467	PLEKHA7	X	XXX	NA	2.635e-4	XX	9.716e-13	XXX	0.86	9.81 &times; 10^-15^	2.63 &times; 10^-4^	9.72 &times; 10^-13^	0.76
rs4938799	11	120208257	T	G	0.3127	5.285e-10	+++--++++++++++?++?++	0.1177	ARHGEF12	X	XX	X	2.691e-4	XX	2.24e-7	XX	1.12	5.28 &times; 10^-10^	2.69 &times; 10^-4^	2.24 &times; 10^-7^	0.31
rs7494379	14	53411391	T	C	0.6918	6.831e-11	+++-++++++++++-++++++	0.1254	FERMT2	XX	XX	NA	1.675e-5	XX	9.298e-7	XX	1.13	6.83 &times; 10^-11^	1.67 &times; 10^-5^	9.30 &times; 10^-7^	0.69
rs4151408	14	61434777	A	G	0.7781	9.921e-9	-+-++-------------++-	-0.1258	MNAT1	X	XX	X	8.127e-4	X	1.044e-6	XX	0.88	9.92 &times; 10^-9^	8.13 &times; 10^-4^	1.04 &times; 10^-6^	0.78
rs11665732	19	2047688	A	C	0.5154	4.321e-9	---++-----+-+-----??-	-0.1153	MKNK2	XX	XX	X	9.227e-5	XX	1.186e-5	XX	0.89	4.32 &times; 10^-9^	9.23 &times; 10^-5^	1.19 &times; 10^-5^	0.52
rs8136485	22	32871227	T	C	0.7484	1.485e-9	--+---------+++-+-++-	-0.1416	FBXO7	XX	XX	X	5.484e-6	XX	6.703e-5	XX	0.87	1.48 &times; 10^-9^	5.48 &times; 10^-6^	6.70 &times; 10^-5^	0.75
rs134545	22	28799080	T	C	0.2542	3.419e-8	-+-+-----------+-----	-0.1082	TTC28	XX	X	X	3.908e-5	XX	2.3e-4	XX	0.90	3.42 &times; 10^-8^	3.91 &times; 10^-5^	2.30 &times; 10^-4^	0.25
