# Supplementary material for: GWAS for primary angle-closure glaucoma identifies loci related to ocular biometry and morphology
Source: Nat Commun. 2025 Nov 14;16:10003. doi: 10.1038/s41467-025-64949-z (PMC12618631; doi:10.1038/s41467-025-64949-z)
Supplement: Supplementary file 6 — Source data [file 41467_2025_64949_MOESM6_ESM.zip › STable5_LDSC.tsv]

category	trait	reference	rg	se	z	p
Glaucoma-related	Intraocular pressure	PMID: 29785010	-0.1442	0.0466	-3.0964	0.0019588
Glaucoma-related	Vertical cup to disc ratio	PMID: 34077760	-0.0795	0.0476	-1.6696	0.094999
Glaucoma-related	Macular Retinal nerve fibre layer	PMID: 33979322	-0.098	0.0652	-1.5036	0.13269
Glaucoma-related	Ganglion cell–inner plexiform layer	PMID: 33979322	0.1237	0.0636	1.945	0.051769
Refraction	Axial length	PMID: 37351342	-0.5024	0.0874	-5.7479	9.0384e-9
Refraction	Refractive error	PMID: 32231278	-0.4107	0.0377	-10.8952	1.2149e-27
Refraction	Hypermetropia	MRC-IEU: ukb-b-18189	0.4497	0.1076	4.1779	2.9417e-5
Pigmentation	Darker Skin colour	MRC-IEU: ukb-b-19560	-0.0055	0.0441	-0.1243	0.90108
Pigmentation	Black hair colour	MRC-IEU: ukb-d-1747_5	0.0102	0.0525	0.1935	0.84659
Education	Educational attainment	PMID: 33414549	-0.0297	0.0395	-0.7514	0.45238
Refraction	Age when started wearing glasses	MRC-IEU: ukb-b-5801	0.2392	0.047	5.0899	3.583e-7
Refraction	Cataracts	PMID: 34127677	-0.168	0.0541	-3.1039	0.00191
Anthropometry	Standing height	MRC-IEU: ukb-b-10787	9e-4	0.0312	0.0276	0.978
Anthropometry	Waist circumference	MRC-IEU: ukb-b-9405	-0.0417	0.0338	-1.2358	0.21653
