# Supplementary material for: GWAS for primary angle-closure glaucoma identifies loci related to ocular biometry and morphology
Source: Nat Commun. 2025 Nov 14;16:10003. doi: 10.1038/s41467-025-64949-z (PMC12618631; doi:10.1038/s41467-025-64949-z)
Supplement: Supplementary file 6 — Source data [file 41467_2025_64949_MOESM6_ESM.zip › STable6_MRTables.tsv]

method	axial_estimate	axial_ci95l	axial_ci95u	axial_pvalue	axial_OR	axial_OR_CILower	axial_OR_CIUpper	eyecolour_estimate	eyecolour_ci95l	eyecolour_ci95u	eyecolour_pvalue	eyecolour_OR	eyecolour_OR_CILower	eyecolour_OR_CIUpper	refract_estimate	refract_ci95l	refract_ci95u	refract_pvalue	refract_OR	refract_OR_CILower	refract_OR_CIUpper
IVW	-1.084	-1.243	-0.926	6.22e-41	0.34	0.29	0.40	0.093	0.057	0.129	4.73e-7	1.10	1.06	1.14	1.096	0.948	1.243	2.02e-49	2.99	2.58	3.47
Weighted median	-1.016	-1.259	-0.773	1.07e-14	0.36	0.28	0.46	0.098	0.075	0.122	4.25e-17	1.10	1.08	1.13	1.325	1.11	1.539	1.18e-36	3.76	3.03	4.66
Weighted mode	-0.98	-1.364	-0.595	7.39e-4	0.38	0.26	0.55	0.101	0.076	0.125	7.81e-10	1.11	1.08	1.13	1.502	1.202	1.802	8.17e-21	4.49	3.33	6.06
MR-Egger	-1.83	-2.695	-0.964	0.00164	0.16	0.07	0.38	0.097	0.058	0.136	2.19e-5	1.10	1.06	1.15	1.64	1.33	1.951	4.88e-23	5.16	3.78	7.04
MR-PRESSO	-1.084	-1.243	-0.926	6.22e-41	0.34	0.29	0.40	0.093	0.057	0.129	4.73e-7	1.10	1.06	1.14	1.117	0.975	1.258	6.93e-44	3.06	2.65	3.52
