# Supplementary material for: GWAS for primary angle-closure glaucoma identifies loci related to ocular biometry and morphology
Source: Nat Commun. 2025 Nov 14;16:10003. doi: 10.1038/s41467-025-64949-z (PMC12618631; doi:10.1038/s41467-025-64949-z)
Supplement: Supplementary file 6 — Source data [file 41467_2025_64949_MOESM6_ESM.zip › STable7_LogiPRS_Model1.tsv]

term	estimate	std.error	statistic	p.value	conf.low	conf.high	Model
(Intercept)	4.757531311978958e-5	1.4499527947892663	-6.864496967742137	6.672595792073098e-12	2.622200804787468e-6	7.78549886256787e-4	Model 1
age3	1.061825029951267	0.018025197051088074	3.328072023362283	8.744925498811141e-4	1.0250402013418276	1.1002733127129944	Model 1
sex	1.617613996379876	0.3061155840309932	1.5711458249613728	0.11614878045245436	0.8983579578269888	3.009002297028332	Model 1
