# Supplementary material for: GWAS for primary angle-closure glaucoma identifies loci related to ocular biometry and morphology
Source: Nat Commun. 2025 Nov 14;16:10003. doi: 10.1038/s41467-025-64949-z (PMC12618631; doi:10.1038/s41467-025-64949-z)
Supplement: Supplementary file 6 — Source data [file 41467_2025_64949_MOESM6_ESM.zip › STable7_LogiPRS_Model2.tsv]

term	estimate	std.error	statistic	p.value	conf.low	conf.high	Model
(Intercept)	5.830485777437673e-5	1.4885982384039274	-6.549668602850869	5.766490404295801e-11	2.9694325128835342e-6	0.0010263472118434843	Model 2
age3	1.0563937500966338	0.018609086506900727	2.9480751338811855	0.0031975933889856626	1.0186124819361082	1.095878094586325	Model 2
sex	1.6000200091641117	0.30653462098083695	1.5333215327885998	0.12519665166977378	0.8878400106441139	2.978588721045004	Model 2
SE	1.2408498978092886	0.07647078533989816	2.8219475625438832	0.004773298134645128	1.0697846734390224	1.4408317026886808	Model 2
