# Supplementary material for: GWAS for primary angle-closure glaucoma identifies loci related to ocular biometry and morphology
Source: Nat Commun. 2025 Nov 14;16:10003. doi: 10.1038/s41467-025-64949-z (PMC12618631; doi:10.1038/s41467-025-64949-z)
Supplement: Supplementary file 6 — Source data [file 41467_2025_64949_MOESM6_ESM.zip › STable7_LogiPRS_Model3.tsv]

term	estimate	std.error	statistic	p.value	conf.low	conf.high	Model
(Intercept)	3.851842652687511e-5	1.4516972055689152	-7.0017175627869594	2.5284340710453516e-12	2.1125933723790663e-6	6.319506007161384e-4	Model 3
age3	1.0614294616010136	0.018010086677382086	3.3101755364638015	9.32374795064266e-4	1.024691984144413	1.09984064031488	Model 3
sex	1.646164232866648	0.3067596839967971	1.62488064838701	0.10418799232495908	0.9130634394526952	3.0658555738235003	Model 3
PRS_std	1.9237583895028456	0.14727543794219874	4.4425654156489625	8.889259492950823e-6	1.4432922450600179	2.5727059088650903	Model 3
