# Supplementary material for: GWAS for primary angle-closure glaucoma identifies loci related to ocular biometry and morphology
Source: Nat Commun. 2025 Nov 14;16:10003. doi: 10.1038/s41467-025-64949-z (PMC12618631; doi:10.1038/s41467-025-64949-z)
Supplement: Supplementary file 6 — Source data [file 41467_2025_64949_MOESM6_ESM.zip › STable7_LogiPRS_Model4.tsv]

term	estimate	std.error	statistic	p.value	conf.low	conf.high	Model
(Intercept)	4.067519824754614e-5	1.4760288256621694	-6.849386580505767	7.416732425730221e-12	2.123901826359554e-6	6.996931992181481e-4	Model 4
age3	1.0594677936676216	0.018365296806841562	3.145427008384748	0.0016584457310869756	1.0220444072913746	1.0985371056525077	Model 4
sex	1.6478632893539387	0.30697311843038255	1.6271114393048831	0.10371343192859395	0.9136284358811736	3.070292091976396	Model 4
SE	1.1302212229923982	0.07917991411942772	1.5460156465730661	0.12210078908175938	0.9705803031254842	1.3207964359513535	Model 4
PRS_std	1.7853050060601987	0.15490972670771577	3.74146468846768	1.8295088630422833e-4	1.319264187436703	2.4229287220706595	Model 4
