# Supplementary material for: GWAS for primary angle-closure glaucoma identifies loci related to ocular biometry and morphology
Source: Nat Commun. 2025 Nov 14;16:10003. doi: 10.1038/s41467-025-64949-z (PMC12618631; doi:10.1038/s41467-025-64949-z)
Supplement: Supplementary file 6 — Source data [file 41467_2025_64949_MOESM6_ESM.zip › STable8_PRSTables.tsv]

qMetaPRS	n	al_estimate	al_conf_low	al_conf_high	al_stderr	rsq_al	al_pvalue	acd_estimate	acd_conf_low	acd_conf_high	acd_stderr	rsq_acd	acd_pvalue	se_estimate	se_conf_low	se_conf_high	se_stderr	rsq_SE	se_pvalue	blue_estimate	blue_conf_low	blue_conf_high	blue_stderr	rsq_blue	blue_pvalue	iop_estimate	iop_conf_low	iop_conf_high	iop_stderr	rsq_iop	iop_pvalue	poag_estimate	poag_conf_low	poag_conf_high	poag_stderr	rsq_poag	poag_pvalue	al_Beta	acd_Beta	se_Beta	blue_OR	iop_Beta	poag_OR	al_StdErr	acd_StdErr	se_StdErr	blue_StdErr	iop_StdErr	poag_StdErr
All	7223	-0.16810033921372228	-0.21378157482353002	-0.12241910360391453	0.02330291463655322	0.06	**6.05 &times; 10^-13^**	-0.18705367518542862	-0.23425896359400636	-0.13984838677685088	0.02408030644145353	0.01	**9.21 &times; 10^-15^**	0.09359881080167548	0.04896780816792014	0.13822981343543084	0.02276746985287755	0.03	**3.98 &times; 10^-5^**	NA	NA	NA	NA	0.01	NA	0.10810715498203456	0.06062277214033303	0.15559153782373608	0.0242226395758885	0.02	**8.22 &times; 10^-6^**	NA	NA	NA	NA	0.00	NA	-0.17	-0.19	0.09	NA	0.11	NA	0.02	0.02	0.02	NA	0.02	NA
Quintile 1	1445	NA	NA	NA	NA	0.06	NA	NA	NA	NA	NA	0.01	NA	NA	NA	NA	NA	0.03	NA	NA	NA	NA	NA	0.01	NA	NA	NA	NA	NA	0.02	NA	NA	NA	NA	NA	0.00	NA	NA	NA	NA	NA	NA	NA	NA	NA	NA	NA	NA	NA
Quintile 2	1445	-0.07533858597954039	-0.16059747495794766	0.00992030299886687	0.043492265921243535	0.06	8.33 &times; 10^-2^	-0.037087856646455294	-0.07167094395612467	-0.0025047693367859225	0.017641482493514677	0.01	**3.56 &times; 10^-2^**	0.07023497675577367	-0.09458343035060296	0.2350533838621503	0.0840782779904426	0.03	4.04 &times; 10^-1^	0.8702894461645055	0.7515917211336407	1.0076061432554784	0.07477335693293059	0.01	6.32 &times; 10^-2^	0.3212618801589261	0.01819307244491314	0.6243306878729391	0.15460084810256552	0.02	**3.77 &times; 10^-2^**	1.0267727516398035	0.842348997315414	1.2516987537789608	0.10098932754278242	0.00	7.94 &times; 10^-1^	-0.08	-0.04	0.07	0.87	0.32	1.03	0.04	0.02	0.08	0.07	0.15	0.10
Quintile 3	1444	-0.08457897142568685	-0.16987840623494416	7.204633835704438e-4	0.04351294916117848	0.06	5.20 &times; 10^-2^	-0.049710972172437334	-0.0842196999004744	-0.01520224444440027	0.017603550274050143	0.01	**4.76 &times; 10^-3^**	0.2265856099488682	0.061660988872754036	0.3915102310249824	0.08413246057739296	0.03	**7.09 &times; 10^-3^**	0.8512767449912854	0.7351605859524222	0.985589597267254	0.07477635201745532	0.01	**3.13 &times; 10^-2^**	0.42533610279968836	0.1218091072494224	0.7288630983499543	0.15483457795622252	0.02	**6.03 &times; 10^-3^**	0.8867256360625095	0.7306548895686499	1.0756718795527398	0.09862089992410474	0.00	2.23 &times; 10^-1^	-0.08	-0.05	0.23	0.85	0.43	0.89	0.04	0.02	0.08	0.07	0.15	0.10
Quintile 4	1445	-0.1777237899481799	-0.2630932553676144	-0.09235432452874537	0.04354867317725412	0.06	**4.54 &times; 10^-5^**	-0.09288580341276656	-0.1275071720717126	-0.05826443475382052	0.01766101052891086	0.01	**1.49 &times; 10^-7^**	0.30920351574806554	0.14441162395236265	0.47399540754376845	0.08406475182124239	0.03	**2.37 &times; 10^-4^**	0.8536490926175108	0.7372312656696428	0.9883098397676694	0.0747619534658835	0.01	**3.43 &times; 10^-2^**	0.3077280498649189	0.0034420925008480374	0.6120140072289898	0.15522173802385447	0.02	**4.75 &times; 10^-2^**	1.1029590186207652	0.9026520280158338	1.3482537829083652	0.1023043060414894	0.00	3.38 &times; 10^-1^	-0.18	-0.09	0.31	0.85	0.31	1.10	0.04	0.02	0.08	0.07	0.16	0.10
Quintile 5	1444	-0.2715215001134983	-0.356942089313243	-0.18610091091375358	0.04357475244095075	0.06	**4.91 &times; 10^-10^**	-0.12139755839429238	-0.15601454024575845	-0.08678057654282631	0.017658772736007432	0.01	**6.79 &times; 10^-12^**	0.2963328036850079	0.13128877018638105	0.46137683718363476	0.08419337604813318	0.03	**4.35 &times; 10^-4^**	0.5744757740689476	0.49542649387310883	0.6658030081885142	0.07539444170566591	0.01	**1.95 &times; 10^-13^**	0.6598423576732688	0.35450104570816554	0.9651836696383721	0.15576009338150154	0.02	**2.30 &times; 10^-5^**	0.9481689174381379	0.7796496516700392	1.1528977462671706	0.099748734615057	0.00	5.94 &times; 10^-1^	-0.27	-0.12	0.30	0.57	0.66	0.95	0.04	0.02	0.08	0.08	0.16	0.10
Quintile NA	NA	-0.06454546675653802	-0.08362145022490888	-0.04546948328816716	0.009731041825766791	0.06	**3.55 &times; 10^-11^**	-0.0298540996125638	-0.037586015999424884	-0.022122183225702717	0.003944196132513804	0.01	**4.28 &times; 10^-14^**	0.08321765814529203	0.04632741558980466	0.1201079007007794	0.018818700806245554	0.03	**9.92 &times; 10^-6^**	0.8938051950082793	0.8648712406843416	0.9236441188003106	0.016771009281671457	0.01	**2.17 &times; 10^-11^**	0.13012546309858322	0.061974708829683034	0.1982762173674834	0.03476492814455963	0.02	**1.83 &times; 10^-4^**	0.9960650095343448	0.9532509947475607	1.0407968416144493	0.02241080548462889	0.00	8.60 &times; 10^-1^	-0.06	-0.03	0.08	0.89	0.13	1.00	0.01	0.00	0.02	0.02	0.03	0.02
[truncated: 12 more columns]
