# Supplementary material for: GWAS for primary angle-closure glaucoma identifies loci related to ocular biometry and morphology
Source: Nat Commun. 2025 Nov 14;16:10003. doi: 10.1038/s41467-025-64949-z (PMC12618631; doi:10.1038/s41467-025-64949-z)
Supplement: Supplementary file 6 — Source data [file 41467_2025_64949_MOESM6_ESM.zip › STable9_DomRec.tsv]

SNP	Model	OR	P
rs12913832	Additive: AA,AG,GG	0.77 (0.72,0.84)	4.0105735161405555e-10
	Dominant: AA+AG ~ GG	0.80 (0.65,1.00)	0.0463323660970405
	Recessive: AA ~ AG+GG	0.72 (0.65,0.79)	2.47803591900704e-10
rs73199928	Additive: AA,AG,GG	0.56 (0.45,0.71)	5.873477158657448e-7
	Dominant: AA+AG ~ GG	7628.34 (351.23,1.142508e+18)	0.9189344501276444
	Recessive: AA ~ AG+GG	0.55 (0.44,0.69)	2.244720050182908e-7
rs7744813	Additive: AA,AC,CC	1.17 (1.09,1.26)	1.7926934218520273e-5
	Dominant: AA+AC ~ CC	1.22 (1.09,1.36)	4.488576526083767e-4
	Recessive: AA ~ AC+CC	1.18 (1.03,1.35)	0.015951468494366832
rs12193446	Additive: AA,AG,GG	1.23 (1.10,1.37)	1.876336572137678e-4
	Dominant: AA+AG ~ GG	1.24 (1.10,1.40)	5.213512951928544e-4
	Recessive: AA ~ AG+GG	1.37 (0.87,2.04)	0.14928576345632846
rs142455016	Additive: CC,CT,TT	2.35 (1.67,3.20)	2.637342000338685e-7
	Dominant: CC+CT ~ TT	2.31 (1.63,3.17)	7.512145957722981e-7
	Recessive: CC ~ CT+TT	8.93 (0.49,46.32)	0.03685399579244028
rs10215636	Additive: CC,CT,TT	1.23 (1.14,1.33)	6.53620218781293e-8
	Dominant: CC+CT ~ TT	1.40 (1.19,1.65)	5.499954964318357e-5
	Recessive: CC ~ CT+TT	1.21 (1.09,1.34)	4.432464598049832e-4
rs11984688	Additive: AA,AC,CC	0.51 (0.42,0.63)	3.8807763482376824e-11
	Dominant: AA+AC ~ CC	0.23 (0.07,1.40)	0.039790095408357415
	Recessive: AA ~ AC+CC	0.52 (0.42,0.64)	2.702048258006662e-10
rs111736202	Additive: AA,AG,GG	0.60 (0.50,0.73)	1.936658722204824e-7
	Dominant: AA+AG ~ GG	0.12 (0.06,0.29)	2.055236514064555e-7
	Recessive: AA ~ AG+GG	0.65 (0.53,0.81)	5.6209794173927254e-5
rs746970	Additive: AA,AG,GG	0.80 (0.74,0.87)	3.036419701036004e-8
	Dominant: AA+AG ~ GG	0.77 (0.70,0.85)	2.6129061446171187e-7
	Recessive: AA ~ AG+GG	0.81 (0.67,0.97)	0.026712759251449933
rs10818834	Additive: CC,CT,TT	1.18 (1.08,1.28)	1.3674528897216333e-4
	Dominant: CC+CT ~ TT	1.03 (0.85,1.26)	0.7615966135056748
	Recessive: CC ~ CT+TT	1.30 (1.17,1.45)	2.2266473590342713e-6
