# Supplementary material for: GWAS for primary angle-closure glaucoma identifies loci related to ocular biometry and morphology
Source: Nat Commun. 2025 Nov 14;16:10003. doi: 10.1038/s41467-025-64949-z (PMC12618631; doi:10.1038/s41467-025-64949-z)
Supplement: Supplementary file 6 — Source data [file 41467_2025_64949_MOESM6_ESM.zip › SFig1_Data.tsv]

Study	N	cases	OR	mean	lower	upper	maf	beta	se	bp_hg19	chr
UKBB	500628	1783	1.24	1.2412984886688097	1.1497590285187274	1.3401259740108873	0.34023899999999996	0.216158	0.0390845	4217822	9
uk	4878	270	1.26	1.2589008512809605	1.0433545091626362	1.5189768572791844	0.33623099999999995	0.230239	0.0958153	4217822	9
usa	210	42	1.85	1.8458040831922058	0.7544722354950184	4.5157297422530736	0.33031699999999997	0.612915	0.456455	4217822	9
italy	279	65	0.91	0.9076397774186241	0.4858898436155458	1.6954665267800053	0.292605	-0.0969077	0.318809	4217822	9
australia	2646	147	1.23	1.2277902390149764	0.9432743362938403	1.5981234864751581	0.33241	0.205216	0.134497	4217822	9
brazil	82	32	1.3	1.29990475968117	0.5244975931514867	3.2216589862476672	0.33957400000000004	0.262291	0.463064	4217822	9
FinnGen	327496	1062	1.16	1.1575075156970729	1.0515479324995762	1.2741441521456747	0.285512	0.146269	0.0489825	4217822	9
Summary			1.18	1.1824406500861704	1.0915354758627076	1.280916582093815	NA	NA	NA	NA	NA
UKBB	500628	1783	0.51	0.5069899997218398	0.41601421859086873	0.6178607565111548	0.01739500000000005	-0.679264	0.100904	52647065	8
uk	4914	270	0.51	0.5103844570007416	0.3172306395807449	0.8211448121537412	0.020423999999999998	-0.672591	0.24262	52647065	8
usa	210	42	0.65	0.6460670422575013	0.14186621122188733	2.9422271835998575	0.030896000000000035	-0.436852	0.773479	52647065	8
italy	280	65	0.96	0.9604327642543584	0.2540925114418438	3.6302962626444506	0.039139000000000035	-0.0403713	0.678411	52647065	8
australia	2655	147	0.36	0.3622321407115472	0.19445159029256803	0.6747804097001775	0.023214999999999986	-1.01547	0.317399	52647065	8
brazil	NA	NA	1	0	1	1	NA	NA	NA	NA	NA
FinnGen	327496	1062	0.66	0.6624269442714917	0.4478275023997875	0.9798626795929323	0.0118844	-0.411845	0.199746	52647065	8
Summary			0.56	0.5572043966748269	0.4286345126318072	0.7243391059843433	NA	NA	NA	NA	NA
UKBB	500628	1783	1.22	1.2237794745418618	1.139139631204382	1.3147081896593698	0.438786	0.201944	0.0365667	83604975	7
uk	4760	262	1.11	1.1147676527350252	0.9264083748452345	1.3414245308306543	0.43641399999999997	0.108646	0.0944317	83604975	7
usa	209	41	0.84	0.8372044274688039	0.3752106039959889	1.86804756024662	0.44338900000000003	-0.177687	0.40948	83604975	7
italy	277	63	1.1	1.099602004232901	0.6279171173286113	1.9256117317793	0.418319	0.0949483	0.285865	83604975	7
australia	2582	145	1.01	1.0067238542875283	0.7829900191558276	1.2943880432655106	0.43362900000000004	0.00670135	0.128233	83604975	7
brazil	78	30	1.04	1.0374131927669485	0.44123719102257425	2.4391101983782075	0.43529399999999996	0.0367303	0.436175	83604975	7
FinnGen	327496	1062	1.12	1.1224636982250438	1.0296857514389028	1.2236012318053335	0.422736	0.115526	0.0440165	83604975	7
Summary			1.11	1.1071251517851823	1.0287479563214994	1.191473668728538	NA	NA	NA	NA	NA
UKBB	500628	1783	0.52	0.5238598983352152	0.4214584175104716	0.6511418011409477	0.016105000000000036	-0.646531	0.110971	30696271	4
uk	4773	265	0.78	0.7805542770974669	0.3083630673927683	1.9758039918545625	0.015572999999999948	-0.247751	0.47384	30696271	4
usa	206	42	0.15	0.14652635047141674	0.0034247952160150834	6.268979611415662	0.011923000000000017	-1.92055	1.91641	30696271	4
italy	265	62	0.75	0.7493763138056703	0.05341765338040557	10.512720498856	0.018774999999999986	-0.288514	1.3475	30696271	4
australia	2573	142	1.72	1.7212917045669494	0.4859639280284148	6.0968416817096625	0.015302000000000038	0.543075	0.645253	30696271	4
brazil	NA	NA	1	0	1	1	NA	NA	NA	NA	NA
FinnGen	327496	1062	0.85	0.8450140707402439	0.6037962454078085	1.1825989067996343	0.0170485	-0.168402	0.171488	30696271	4
Summary			0.86	0.8616407164778587	0.6360398226387631	1.16726138500629	NA	NA	NA	NA	NA
UKBB	500628	1783	1.29	1.2947232943451876	1.1955591501213783	1.4021124833094782	0.213738	0.258297	0.0406546	28365618	15
uk	4914	271	1.37	1.3703593435378412	1.1256840777855912	1.6682164805205173	0.221001	0.315073	0.100348	28365618	15
usa	210	42	2.32	2.3161052421010035	0.8392965990737834	6.3914753120739896	0.266676	0.839887	0.517897	28365618	15
italy	278	65	0.86	0.8571562971001606	0.45715244775757646	1.6071595400230083	0.471779	-0.154135	0.320716	28365618	15
australia	2652	147	1.33	1.3266686160346381	1.0028812227667343	1.7549930907228106	0.225883	0.282671	0.142752	28365618	15
brazil	41	17	1.13	1.131457924719831	0.3898236896098264	3.2840411435555734	0.41386900000000004	0.123507	0.543657	28365618	15
FinnGen	327496	1062	1.34	1.3428403032378633	1.180103128862795	1.5280190653656072	0.894909	0.294787	0.0659108	28365618	15
Summary			1.34	1.3377840092016926	1.2122139482314847	1.4763615431803294	NA	NA	NA	NA	NA
