# Supplementary material for: GWAS for primary angle-closure glaucoma identifies loci related to ocular biometry and morphology
Source: Nat Commun. 2025 Nov 14;16:10003. doi: 10.1038/s41467-025-64949-z (PMC12618631; doi:10.1038/s41467-025-64949-z)
Supplement: Supplementary file 6 — Source data [file 41467_2025_64949_MOESM6_ESM.zip › SFig4_LitCompB2_Euro.tsv]

Asian_rsid	Asian_Coord	Asian_alleles_Orig	Asian_OR_Orig	Asian_P	Euro_rsid	Euro_Coord	Euro_alleles_Orig	Euro_OR_Orig	Euro_P	nearest_gene	R2	Group	Euro_MAF	Asian_MAF	Asian_OR	Asian_alleles	Euro_OR	Euro_alleles	Asian_Z	Asian_SE	Asian_CI95L	Asian_CI95H	Euro_Z	Euro_SE	Euro_CI95L	Euro_CI95H	Euro_Beta	Asian_Beta	Sig
rs1015213	8:52887541	A:G	1.44	1.75e-9	rs11984688	8:52647065	A:C	0.52	1.02e-15	PXDNL	0.1601	C	0.0219	0.0604	0.6944444444444444	G:A	0.52	A:C	6.1534411634495525	-0.05925840580939175	-0.24849663820150147	-0.4807895889743171	8.288224747914407	-0.07889825472833777	-0.4992858881391219	-0.808567046674206	-0.6539264674066639	-0.3646431135879093	A
rs10215636	7:83571278	T:C	1.013	0.8146	rs10215636	7:83571278	C:T	1.18	9.83e-10	SEMA3A	1	A	0.4026	0.0609	0.987166831194472	C:T	1.18	C:T	0.2497372141733184	-0.051719265425865905	0.08845353496815099	-0.11428598550124335	6.2515750813397934	0.02647563795108439	0.11362218809344793	0.21740668886169873	0.16551443847757333	-0.012916225266546176	B
rs10504248	8:58789168	T:C	0.8002	0.0326	rs111736202	8:58787896	A:G	0.64	3.11e-8	FAM110B	0.3911	A	0.0209	0.0272	0.8002	T:C	0.64	A:G	2.133489434036645	-0.10447372225194435	-0.018125086945191465	-0.4276620781728133	5.641743804509675	-0.07910446097741695	-0.29124235911268226	-0.6013318461441567	-0.4462871026284195	-0.22289358255900238	A
rs12205363	6:129834629	T:C	0.8746	0.3327	rs12193446	6:129820038	G:A	0.78	1.2800000000000001e-9	LAMA2	0.596	A	0.0974	0.0086	0.8746	T:C	0.78	G:A	0.9788247843513856	-0.13688725719394593	0.13431038409681723	-0.4022876641034508	6.206824474031858	-0.04003035051788776	-0.1700018722834396	-0.3269208463135596	-0.2484613592984996	-0.13398864000331678	B
rs12913832	15:28365618	A:G	1.1828	0.03488	rs12913832	15:28365618	G:A	1.31	7.93e-18	HERC2	1	A	0.3638	0.0358	0.8454514710855596	G:A	1.31	G:A	2.1062391073798326	-0.07970819096841952	-0.011656454698082908	-0.32411256329428745	8.905426080925492	0.030321641520491712	0.21059671983289646	0.32945755459322396	0.2700271372130602	-0.16788450899618518	A
rs6446548	4:6903159	A:G	0.9473	0.1709	rs73199928	4:6875213	A:G	0.61	3.57e-8	KIAA0232	0.0657	A	0.0129	0.2085	0.9473	A:G	0.61	A:G	1.3718511051591737	-0.03946452052780649	0.023211014133852494	-0.13148990633514895	5.616199504197027	-0.08801260023711566	-0.32179162535003347	-0.6668010182795268	-0.4942963218147801	-0.05413944610064823	B
rs6478623	9:126315123	T:G	1.087	0.03144	rs10818834	9:126317324	C:T	1.17	4.56e-8	DENND1A	0.9665	A	0.2823	0.2754	1.087	T:G	1.17	C:T	2.147992864552406	0.03883700431027994	0.0073010796909236675	0.15954213658722105	5.57062566309468	0.028184221720337882	0.10176267423780244	0.21224482338152695	0.1570037488096647	0.08342160813907236	A
rs736893	9:4217028	G:A	1.16	4.23e-8	rs746970	9:4217822	G:A	1.21	7.2199999999999995e-12	GLIS3	0.9644	C	0.332	0.2704	1.16	G:A	1.21	G:A	5.584647416847738	0.026576432501453976	0.09633019741542342	0.200509812821123	7.038355400607573	0.02708308244738462	0.13753751801177586	0.24370320120552355	0.1906203596086497	0.14842000511827322	A
rs849314	7:28282062	A:G	1.0241	0.7588	rs142455016	7:28255376	T:C	0.43	7.02e-9	JAZF1	0.0262	A	0.008	0.1435	1.0241	A:G	0.43	T:C	0.3239784847857704	0.0735054308158825	-0.12025646629987481	0.1678848224983846	5.911249168298513	-0.14277355703776845	-0.5641338985005029	-1.123806242088555	-0.843970070294529	0.023814178099254887	B
rs951762	6:73626639	A:C	1.1313	0.00178	rs7744813	6:73643289	A:C	1.16	1.73e-8	KCNQ5	0.8509	A	0.3877	0.359	1.1313	A:C	1.16	A:C	3.133380477862685	0.03937198652441799	0.04619832036242477	0.2005365075381433	5.749250459815011	0.025815539983110914	0.09782154675137583	0.1990184634851706	0.14842000511827322	0.12336741395028404	A
