# Supplementary material for: GWAS for primary angle-closure glaucoma identifies loci related to ocular biometry and morphology
Source: Nat Commun. 2025 Nov 14;16:10003. doi: 10.1038/s41467-025-64949-z (PMC12618631; doi:10.1038/s41467-025-64949-z)
Supplement: Supplementary file 6 — Source data [file 41467_2025_64949_MOESM6_ESM.zip › SFig6_GeneticCorrelations.tsv]

p1	p2	rg	se	z	p
PACG	IOP	-0.1442	0.0466	-3.0964	1.9588e-03
PACG	VCDR	-0.0795	0.0476	-1.6696	9.4999e-02
PACG	RNFL	-0.0980	0.0652	-1.5036	1.3269e-01
PACG	GCIPL	0.1237	0.0636	1.9450	5.1769e-02
PACG	Axial length	-0.5024	0.0874	-5.7479	9.0384e-09
PACG	Refractive error	0.4107	0.0377	10.8952	1.2149e-27
PACG	Long sighted	0.4497	0.1076	4.1779	2.9417e-05
PACG	Skin colour	-0.0055	0.0441	-0.1243	9.0108e-01
PACG	Hair colour	0.0102	0.0525	0.1935	8.4659e-01
PACG	Education	-0.0297	0.0395	-0.7514	4.5238e-01
PACG	Glasses age	0.2392	0.0470	5.0899	3.5830e-07
PACG	Cataract	-0.1680	0.0541	-3.1039	1.9100e-03
PACG	Height	0.0009	0.0312	0.0276	9.7800e-01
PACG	Waist	-0.0417	0.0338	-1.2358	2.1653e-01
IOP	PACG	-0.1442	0.0466	-3.0964	1.9588e-03
IOP	VCDR	0.1827	0.0262	6.9673	3.2301e-12
IOP	RNFL	0.0094	0.0444	0.2108	8.3308e-01
IOP	GCIPL	0.0623	0.0395	1.5748	1.1531e-01
IOP	Axial length	-0.2023	0.0464	-4.3617	1.2907e-05
IOP	Refractive error	0.1425	0.0213	6.6952	2.1534e-11
IOP	Long sighted	0.1972	0.0556	3.5485	3.8742e-04
IOP	Skin colour	0.0055	0.0333	0.1664	8.6786e-01
IOP	Hair colour	0.0044	0.0418	0.1054	9.1609e-01
IOP	Education	-0.0173	0.0214	-0.8096	4.1819e-01
IOP	Glasses age	0.1047	0.0273	3.8381	1.2397e-04
IOP	Cataract	-0.1417	0.0357	-3.9661	7.3072e-05
IOP	Height	-0.0193	0.0197	-0.9790	3.2758e-01
IOP	Waist	0.0324	0.0190	1.7021	8.8731e-02
VCDR	IOP	0.1827	0.0262	6.9673	3.2301e-12
VCDR	PACG	-0.0795	0.0476	-1.6696	9.4999e-02
VCDR	RNFL	-0.0221	0.0655	-0.3373	7.3588e-01
VCDR	GCIPL	0.0935	0.0349	2.6746	7.4807e-03
VCDR	Axial length	-0.1213	0.0399	-3.0417	2.3523e-03
VCDR	Refractive error	0.0162	0.0232	0.6989	4.8460e-01
VCDR	Long sighted	-0.0110	0.0517	-0.2133	8.3111e-01
VCDR	Skin colour	-0.0171	0.0257	-0.6658	5.0553e-01
VCDR	Hair colour	0.0058	0.0275	0.2119	8.3220e-01
VCDR	Education	-0.0015	0.0199	-0.0779	9.3790e-01
VCDR	Glasses age	-0.0095	0.0238	-0.3995	6.8953e-01
VCDR	Cataract	-0.0440	0.0318	-1.3804	1.6746e-01
VCDR	Height	-0.0529	0.0192	-2.7548	5.8729e-03
VCDR	Waist	0.0144	0.0208	0.6929	4.8835e-01
RNFL	VCDR	-0.0221	0.0655	-0.3373	7.3588e-01
RNFL	IOP	0.0094	0.0444	0.2108	8.3308e-01
RNFL	PACG	-0.0980	0.0652	-1.5036	1.3269e-01
RNFL	GCIPL	0.5085	0.0497	10.2303	1.4503e-24
RNFL	Axial length	0.1659	0.0646	2.5670	1.0259e-02
RNFL	Refractive error	-0.0222	0.0332	-0.6695	5.0319e-01
RNFL	Long sighted	-0.0439	0.0787	-0.5581	5.7676e-01
RNFL	Skin colour	-0.0349	0.0348	-1.0025	3.1611e-01
RNFL	Hair colour	0.0293	0.0489	0.6002	5.4834e-01
RNFL	Education	0.0125	0.0315	0.3962	6.9193e-01
RNFL	Glasses age	-0.0179	0.0395	-0.4538	6.4999e-01
RNFL	Cataract	0.0335	0.0508	0.6590	5.0989e-01
RNFL	Height	0.0535	0.0307	1.7437	8.1218e-02
RNFL	Waist	-0.0231	0.0276	-0.8368	4.0272e-01
GCIPL	RNFL	0.5085	0.0497	10.2303	1.4503e-24
GCIPL	VCDR	0.0935	0.0349	2.6746	7.4807e-03
GCIPL	IOP	0.0623	0.0395	1.5748	1.1531e-01
GCIPL	PACG	0.1237	0.0636	1.9450	5.1769e-02
GCIPL	Axial length	-0.0353	0.0614	-0.5753	5.6509e-01
GCIPL	Refractive error	0.0590	0.0287	2.0566	3.9725e-02
GCIPL	Long sighted	0.1026	0.0808	1.2693	2.0434e-01
GCIPL	Skin colour	-0.0665	0.0365	-1.8225	6.8373e-02
GCIPL	Hair colour	0.0054	0.0491	0.1102	9.1222e-01
GCIPL	Education	-0.0380	0.0325	-1.1703	2.4189e-01
GCIPL	Glasses age	0.0540	0.0345	1.5665	1.1723e-01
GCIPL	Cataract	-0.0827	0.0507	-1.6320	1.0268e-01
GCIPL	Height	0.0101	0.0270	0.3750	7.0765e-01
GCIPL	Waist	0.0154	0.0284	0.5432	5.8696e-01
Axial length	GCIPL	-0.0353	0.0614	-0.5753	5.6509e-01
Axial length	RNFL	0.1659	0.0646	2.5670	1.0259e-02
Axial length	VCDR	-0.1213	0.0399	-3.0417	2.3523e-03
Axial length	IOP	-0.2023	0.0464	-4.3617	1.2907e-05
Axial length	PACG	-0.5024	0.0874	-5.7479	9.0384e-09
Axial length	Refractive error	-0.8213	0.0452	-18.1596	1.0777e-73
Axial length	Long sighted	-0.7508	0.1150	-6.5271	6.7038e-11
Axial length	Skin colour	-0.0738	0.0434	-1.7006	8.9017e-02
Axial length	Hair colour	-0.0801	0.0477	-1.6793	9.3085e-02
Axial length	Education	0.2592	0.0378	6.8548	7.1414e-12
Axial length	Glasses age	-0.6170	0.0464	-13.2910	2.6114e-40
Axial length	Cataract	0.4087	0.0611	6.6868	2.2803e-11
Axial length	Height	0.1770	0.0291	6.0896	1.1316e-09
Axial length	Waist	-0.0619	0.0305	-2.0283	4.2532e-02
Refractive error	Axial length	-0.8213	0.0452	-18.1596	1.0777e-73
Refractive error	GCIPL	0.0590	0.0287	2.0566	3.9725e-02
Refractive error	RNFL	-0.0222	0.0332	-0.6695	5.0319e-01
Refractive error	VCDR	0.0162	0.0232	0.6989	4.8460e-01
Refractive error	IOP	0.1425	0.0213	6.6952	2.1534e-11
Refractive error	PACG	0.4107	0.0377	10.8952	1.2149e-27
Refractive error	Long sighted	0.9222	0.0735	12.5415	4.4280e-36
Refractive error	Skin colour	0.0906	0.0356	2.5462	1.0890e-02
Refractive error	Hair colour	0.0558	0.0292	1.9114	5.5950e-02
Refractive error	Education	-0.2309	0.0167	-13.8663	1.0140e-43
Refractive error	Glasses age	0.8224	0.0117	70.0208	0.0000e+00
Refractive error	Cataract	-0.2454	0.0278	-8.8417	9.4250e-19
Refractive error	Height	-0.0542	0.0179	-3.0210	2.5193e-03
Refractive error	Waist	0.0620	0.0151	4.1109	3.9418e-05
Long sighted	Refractive error	0.9222	0.0735	12.5415	4.4280e-36
Long sighted	Axial length	-0.7508	0.1150	-6.5271	6.7038e-11
Long sighted	GCIPL	0.1026	0.0808	1.2693	2.0434e-01
Long sighted	RNFL	-0.0439	0.0787	-0.5581	5.7676e-01
Long sighted	VCDR	-0.0110	0.0517	-0.2133	8.3111e-01
Long sighted	IOP	0.1972	0.0556	3.5485	3.8742e-04
Long sighted	PACG	0.4497	0.1076	4.1779	2.9417e-05
Long sighted	Skin colour	-0.0137	0.0583	-0.2358	8.1362e-01
Long sighted	Hair colour	0.0435	0.0684	0.6364	5.2451e-01
Long sighted	Education	-0.1754	0.0473	-3.7079	2.0899e-04
Long sighted	Glasses age	0.5638	0.0571	9.8777	5.2002e-23
Long sighted	Cataract	-0.1520	0.0665	-2.2865	2.2222e-02
Long sighted	Height	-0.0802	0.0441	-1.8203	6.8716e-02
Long sighted	Waist	0.0462	0.0441	1.0469	2.9514e-01
Skin colour	Long sighted	-0.0137	0.0583	-0.2358	8.1362e-01
Skin colour	Refractive error	0.0906	0.0356	2.5462	1.0890e-02
Skin colour	Axial length	-0.0738	0.0434	-1.7006	8.9017e-02
Skin colour	GCIPL	-0.0665	0.0365	-1.8225	6.8373e-02
Skin colour	RNFL	-0.0349	0.0348	-1.0025	3.1611e-01
Skin colour	VCDR	-0.0171	0.0257	-0.6658	5.0553e-01
Skin colour	IOP	0.0055	0.0333	0.1664	8.6786e-01
Skin colour	PACG	-0.0055	0.0441	-0.1243	9.0108e-01
Skin colour	Hair colour	0.5965	0.0698	8.5469	1.2643e-17
Skin colour	Education	-0.1605	0.0390	-4.1161	3.8538e-05
Skin colour	Glasses age	0.1811	0.0504	3.5953	3.2402e-04
Skin colour	Cataract	0.0156	0.0375	0.4160	6.7744e-01
Skin colour	Height	-0.0192	0.0482	-0.3989	6.8994e-01
Skin colour	Waist	0.0282	0.0216	1.3094	1.9040e-01
Hair colour	Skin colour	0.5965	0.0698	8.5469	1.2643e-17
Hair colour	Long sighted	0.0435	0.0684	0.6364	5.2451e-01
Hair colour	Refractive error	0.0558	0.0292	1.9114	5.5950e-02
Hair colour	Axial length	-0.0801	0.0477	-1.6793	9.3085e-02
Hair colour	GCIPL	0.0054	0.0491	0.1102	9.1222e-01
Hair colour	RNFL	0.0293	0.0489	0.6002	5.4834e-01
Hair colour	VCDR	0.0058	0.0275	0.2119	8.3220e-01
Hair colour	IOP	0.0044	0.0418	0.1054	9.1609e-01
Hair colour	PACG	0.0102	0.0525	0.1935	8.4659e-01
Hair colour	Education	-0.1405	0.0309	-4.5547	5.2452e-06
Hair colour	Glasses age	0.1421	0.0351	4.0508	5.1047e-05
Hair colour	Cataract	-0.0547	0.0466	-1.1758	2.3967e-01
Hair colour	Height	-0.0165	0.0355	-0.4657	6.4139e-01
Hair colour	Waist	0.0814	0.0244	3.3342	8.5534e-04
Education	Hair colour	-0.1405	0.0309	-4.5547	5.2452e-06
Education	Skin colour	-0.1605	0.0390	-4.1161	3.8538e-05
Education	Long sighted	-0.1754	0.0473	-3.7079	2.0899e-04
Education	Refractive error	-0.2309	0.0167	-13.8663	1.0140e-43
Education	Axial length	0.2592	0.0378	6.8548	7.1414e-12
Education	GCIPL	-0.0380	0.0325	-1.1703	2.4189e-01
Education	RNFL	0.0125	0.0315	0.3962	6.9193e-01
Education	VCDR	-0.0015	0.0199	-0.0779	9.3790e-01
Education	IOP	-0.0173	0.0214	-0.8096	4.1819e-01
Education	PACG	-0.0297	0.0395	-0.7514	4.5238e-01
Education	Glasses age	-0.3815	0.0213	-17.9080	1.0222e-71
Education	Cataract	0.0281	0.0287	0.9794	3.2740e-01
Education	Height	0.1603	0.0147	10.8738	1.5374e-27
Education	Waist	-0.1234	0.0176	-7.0125	2.3417e-12
Glasses age	Education	-0.3815	0.0213	-17.9080	1.0222e-71
Glasses age	Hair colour	0.1421	0.0351	4.0508	5.1047e-05
Glasses age	Skin colour	0.1811	0.0504	3.5953	3.2402e-04
Glasses age	Long sighted	0.5638	0.0571	9.8777	5.2002e-23
Glasses age	Refractive error	0.8224	0.0117	70.0208	0.0000e+00
Glasses age	Axial length	-0.6170	0.0464	-13.2910	2.6114e-40
Glasses age	GCIPL	0.0540	0.0345	1.5665	1.1723e-01
Glasses age	RNFL	-0.0179	0.0395	-0.4538	6.4999e-01
Glasses age	VCDR	-0.0095	0.0238	-0.3995	6.8953e-01
Glasses age	IOP	0.1047	0.0273	3.8381	1.2397e-04
Glasses age	PACG	0.2392	0.0470	5.0899	3.5830e-07
Glasses age	Cataract	-0.2633	0.0326	-8.0848	6.2285e-16
Glasses age	Height	-0.0596	0.0184	-3.2345	1.2187e-03
Glasses age	Waist	0.0570	0.0197	2.8963	3.7754e-03
Cataract	Glasses age	-0.2633	0.0326	-8.0848	6.2285e-16
Cataract	Education	0.0281	0.0287	0.9794	3.2740e-01
Cataract	Hair colour	-0.0547	0.0466	-1.1758	2.3967e-01
Cataract	Skin colour	0.0156	0.0375	0.4160	6.7744e-01
Cataract	Long sighted	-0.1520	0.0665	-2.2865	2.2222e-02
Cataract	Refractive error	-0.2454	0.0278	-8.8417	9.4250e-19
Cataract	Axial length	0.4087	0.0611	6.6868	2.2803e-11
Cataract	GCIPL	-0.0827	0.0507	-1.6320	1.0268e-01
Cataract	RNFL	0.0335	0.0508	0.6590	5.0989e-01
Cataract	VCDR	-0.0440	0.0318	-1.3804	1.6746e-01
Cataract	IOP	-0.1417	0.0357	-3.9661	7.3072e-05
Cataract	PACG	-0.1680	0.0541	-3.1039	1.9100e-03
Cataract	Height	0.0370	0.0238	1.5522	1.2061e-01
Cataract	Waist	0.1399	0.0256	5.4622	4.7035e-08
Height	Cataract	0.0370	0.0238	1.5522	1.2061e-01
Height	Glasses age	-0.0596	0.0184	-3.2345	1.2187e-03
Height	Education	0.1603	0.0147	10.8738	1.5374e-27
Height	Hair colour	-0.0165	0.0355	-0.4657	6.4139e-01
Height	Skin colour	-0.0192	0.0482	-0.3989	6.8994e-01
Height	Long sighted	-0.0802	0.0441	-1.8203	6.8716e-02
Height	Refractive error	-0.0542	0.0179	-3.0210	2.5193e-03
Height	Axial length	0.1770	0.0291	6.0896	1.1316e-09
Height	GCIPL	0.0101	0.0270	0.3750	7.0765e-01
Height	RNFL	0.0535	0.0307	1.7437	8.1218e-02
Height	VCDR	-0.0529	0.0192	-2.7548	5.8729e-03
Height	IOP	-0.0193	0.0197	-0.9790	3.2758e-01
Height	PACG	0.0009	0.0312	0.0276	9.7800e-01
Height	Waist	0.1452	0.0136	10.6393	1.9559e-26
Waist	Height	0.1452	0.0136	10.6393	1.9559e-26
Waist	Cataract	0.1399	0.0256	5.4622	4.7035e-08
Waist	Glasses age	0.0570	0.0197	2.8963	3.7754e-03
Waist	Education	-0.1234	0.0176	-7.0125	2.3417e-12
Waist	Hair colour	0.0814	0.0244	3.3342	8.5534e-04
Waist	Skin colour	0.0282	0.0216	1.3094	1.9040e-01
Waist	Long sighted	0.0462	0.0441	1.0469	2.9514e-01
Waist	Refractive error	0.0620	0.0151	4.1109	3.9418e-05
Waist	Axial length	-0.0619	0.0305	-2.0283	4.2532e-02
Waist	GCIPL	0.0154	0.0284	0.5432	5.8696e-01
Waist	RNFL	-0.0231	0.0276	-0.8368	4.0272e-01
Waist	VCDR	0.0144	0.0208	0.6929	4.8835e-01
Waist	IOP	0.0324	0.0190	1.7021	8.8731e-02
Waist	PACG	-0.0417	0.0338	-1.2358	2.1653e-01
